# Supplementary material for: The Morita–Baylis–Hillman reaction for non-electron-deficient olefins enabled by photoredox catalysis
Source: Chem Sci. 2022 Jan 5;13(5):1478–83. doi: 10.1039/d1sc06784b (PMC8809420; doi:10.1039/d1sc06784b)
Supplement: SC-013-D1SC06784B-s002 [file SC-013-D1SC06784B-s002.cif]

# Electronic Supplementary Material (ESI) for Chemical Science.
# This journal is © The Royal Society of Chemistry 2022

####################################################################### 
# 
# This file contains crystal structure data downloaded from the 
# Cambridge Structural Database (CSD) hosted by the Cambridge 
# Crystallographic Data Centre (CCDC).
# 
# Full information about CCDC data access policies and citation 
# guidelines are available at http://www.ccdc.cam.ac.uk/access/V1 
# 
# Audit and citation data items may have been added by the CCDC. 
# Please retain this information to preserve the provenance of 
# this file and to allow appropriate attribution of the data. 
# 
#######################################################################

data_mo_d8v20767_0m
_database_code_depnum_ccdc_archive 'CCDC 2048969'
loop_
_audit_author_name
_audit_author_address
'Min Shi'
;Shanghai Institute of Organic Chemistry
China
;
_audit_update_record             
;
2020-12-08 deposited with the CCDC.	2021-12-20 downloaded from the CCDC.
;

_audit_creation_method           SHELXL-2013
_chemical_name_systematic        
; 
 ? 
;
_chemical_name_common            ?
_chemical_melting_point          ?
_chemical_formula_moiety         ?
_chemical_formula_sum            'C16 H13 N O3'
_chemical_formula_weight         267.27

loop_
_atom_type_symbol
_atom_type_description
_atom_type_scat_dispersion_real
_atom_type_scat_dispersion_imag
_atom_type_scat_source
C C 0.0033 0.0016 'International Tables Vol C Tables 4.2.6.8 and 6.1.1.4'
H H 0.0000 0.0000 'International Tables Vol C Tables 4.2.6.8 and 6.1.1.4'
N N 0.0061 0.0033 'International Tables Vol C Tables 4.2.6.8 and 6.1.1.4'
O O 0.0106 0.0060 'International Tables Vol C Tables 4.2.6.8 and 6.1.1.4'

_space_group_crystal_system      monoclinic
_space_group_IT_number           14
_space_group_name_H-M_alt        'P 21/c'
_space_group_name_Hall           '-P 2ybc'

_shelx_space_group_comment       
; 
The symmetry employed for this shelxl refinement is uniquely defined 
by the following loop, which should always be used as a source of 
symmetry information in preference to the above space-group names. 
They are only intended as comments. 
;

loop_
_space_group_symop_operation_xyz
'x, y, z'
'-x, y+1/2, -z+1/2'
'-x, -y, -z'
'x, -y-1/2, z-1/2'

_cell_length_a                   8.8242(3)
_cell_length_b                   7.5306(2)
_cell_length_c                   19.3128(6)
_cell_angle_alpha                90
_cell_angle_beta                 96.9800(10)
_cell_angle_gamma                90
_cell_volume                     1273.85(7)
_cell_formula_units_Z            4
_cell_measurement_temperature    193(2)
_cell_measurement_reflns_used    9099
_cell_measurement_theta_min      5.907
_cell_measurement_theta_max      54.977

_exptl_crystal_description       prismatic
_exptl_crystal_colour            colorless
_exptl_crystal_density_meas      ?
_exptl_crystal_density_method    ?
_exptl_crystal_density_diffrn    1.394
_exptl_crystal_F_000             560
_exptl_transmission_factor_min   ?
_exptl_transmission_factor_max   ?
_exptl_crystal_size_max          0.200
_exptl_crystal_size_mid          0.150
_exptl_crystal_size_min          0.130
_exptl_absorpt_coefficient_mu    0.097
_shelx_estimated_absorpt_T_min   0.981
_shelx_estimated_absorpt_T_max   0.987
_exptl_absorpt_correction_type   multi-scan
_exptl_absorpt_correction_T_min  0.3830
_exptl_absorpt_correction_T_max  0.7456
_exptl_absorpt_process_details   sadabs

_exptl_special_details           
; 
 ? 
;

_diffrn_ambient_temperature      193(2)
_diffrn_radiation_wavelength     0.71073
_diffrn_radiation_type           MoK\a
_diffrn_source                   ?
_diffrn_measurement_device_type  'Bruker APEX-II CCD'
_diffrn_measurement_method       '\f and \w scans'
_diffrn_detector_area_resol_mean ?
_diffrn_reflns_number            14712
_diffrn_reflns_av_unetI/netI     0.0192
_diffrn_reflns_av_R_equivalents  0.0291
_diffrn_reflns_limit_h_min       -10
_diffrn_reflns_limit_h_max       10
_diffrn_reflns_limit_k_min       -9
_diffrn_reflns_limit_k_max       9
_diffrn_reflns_limit_l_min       -23
_diffrn_reflns_limit_l_max       23
_diffrn_reflns_theta_min         2.906
_diffrn_reflns_theta_max         25.999
_diffrn_reflns_theta_full        25.242
_diffrn_measured_fraction_theta_max 0.995
_diffrn_measured_fraction_theta_full 0.995
_diffrn_reflns_Laue_measured_fraction_max 0.995
_diffrn_reflns_Laue_measured_fraction_full 0.995
_diffrn_reflns_point_group_measured_fraction_max 0.995
_diffrn_reflns_point_group_measured_fraction_full 0.995
_reflns_number_total             2494
_reflns_number_gt                2235
_reflns_threshold_expression     'I > 2\s(I)'
_reflns_Friedel_coverage         0.000
_reflns_Friedel_fraction_max     .
_reflns_Friedel_fraction_full    .

_reflns_special_details          
; 
 Reflections were merged by SHELXL according to the crystal 
 class for the calculation of statistics and refinement. 
  
 _reflns_Friedel_fraction is defined as the number of unique 
 Friedel pairs measured divided by the number that would be 
 possible theoretically, ignoring centric projections and 
 systematic absences. 
;

_computing_data_collection       'Bruker APEX2'
_computing_cell_refinement       'Bruker SAINT'
_computing_data_reduction        'Bruker SAINT'
_computing_structure_solution    'SHELXS-97 (Sheldrick 2008)'
_computing_structure_refinement  'SHELXL-2013 (Sheldrick, 2013)'
_computing_molecular_graphics    'Bruker SHELXTL'
_computing_publication_material  'Bruker SHELXTL'

_refine_special_details          
; 
 ? 
;
_refine_ls_structure_factor_coef Fsqd
_refine_ls_matrix_type           full
_refine_ls_weighting_scheme      calc
_refine_ls_weighting_details     
'w=1/[\s^2^(Fo^2^)+(0.0380P)^2^+0.3701P] where P=(Fo^2^+2Fc^2^)/3'
_atom_sites_solution_primary     ?
_atom_sites_solution_secondary   ?
_atom_sites_solution_hydrogens   geom
_refine_ls_hydrogen_treatment    constr
_refine_ls_extinction_method     SHELXL
_refine_ls_extinction_coef       0.012(4)
_refine_ls_extinction_expression Fc^*^=kFc[1+0.001xFc^2^\l^3^/sin(2\q)]^-1/4^
_refine_ls_number_reflns         2494
_refine_ls_number_parameters     184
_refine_ls_number_restraints     0
_refine_ls_R_factor_all          0.0378
_refine_ls_R_factor_gt           0.0328
_refine_ls_wR_factor_ref         0.0851
_refine_ls_wR_factor_gt          0.0812
_refine_ls_goodness_of_fit_ref   1.044
_refine_ls_restrained_S_all      1.044
_refine_ls_shift/su_max          0.000
_refine_ls_shift/su_mean         0.000

loop_
_atom_site_label
_atom_site_type_symbol
_atom_site_fract_x
_atom_site_fract_y
_atom_site_fract_z
_atom_site_U_iso_or_equiv
_atom_site_adp_type
_atom_site_occupancy
_atom_site_site_symmetry_order
_atom_site_calc_flag
_atom_site_refinement_flags_posn
_atom_site_refinement_flags_adp
_atom_site_refinement_flags_occupancy
_atom_site_disorder_assembly
_atom_site_disorder_group
O1 O 0.62534(10) 0.30520(12) 0.23279(4) 0.0333(2) Uani 1 1 d . . . . .
O2 O 0.37739(10) 0.01156(10) 0.38545(4) 0.0295(2) Uani 1 1 d . . . . .
H2 H 0.3780 -0.0590 0.3518 0.044 Uiso 1 1 calc R U . . .
O3 O 0.32099(11) 0.25674(13) 0.47501(5) 0.0403(3) Uani 1 1 d . . . . .
N1 N 0.53595(11) 0.22794(12) 0.33679(5) 0.0255(2) Uani 1 1 d . . . . .
C1 C 0.52035(14) 0.27253(14) 0.26712(6) 0.0266(3) Uani 1 1 d . . . . .
C2 C 0.35535(14) 0.27279(14) 0.24272(6) 0.0281(3) Uani 1 1 d . . . . .
C3 C 0.27994(15) 0.31390(16) 0.17741(6) 0.0346(3) Uani 1 1 d . . . . .
H3 H 0.3346 0.3454 0.1398 0.041 Uiso 1 1 calc R U . . .
C4 C 0.12203(16) 0.30731(18) 0.16919(7) 0.0409(3) Uani 1 1 d . . . . .
H4 H 0.0670 0.3397 0.1257 0.049 Uiso 1 1 calc R U . . .
C5 C 0.04264(16) 0.25418(19) 0.22344(7) 0.0417(3) Uani 1 1 d . . . . .
H5 H -0.0657 0.2490 0.2162 0.050 Uiso 1 1 calc R U . . .
C6 C 0.11920(15) 0.20845(17) 0.28824(7) 0.0351(3) Uani 1 1 d . . . . .
H6 H 0.0654 0.1686 0.3250 0.042 Uiso 1 1 calc R U . . .
C7 C 0.27653(14) 0.22312(15) 0.29707(6) 0.0285(3) Uani 1 1 d . . . . .
C8 C 0.38720(13) 0.18527(15) 0.36174(6) 0.0263(3) Uani 1 1 d . . . . .
C9 C 0.36076(13) 0.31374(16) 0.42202(6) 0.0290(3) Uani 1 1 d . . . . .
C10 C 0.38533(17) 0.50754(17) 0.40985(7) 0.0414(3) Uani 1 1 d . . . . .
H10A H 0.3278 0.5775 0.4406 0.062 Uiso 1 1 calc R U . . .
H10B H 0.3499 0.5366 0.3611 0.062 Uiso 1 1 calc R U . . .
H10C H 0.4943 0.5352 0.4199 0.062 Uiso 1 1 calc R U . . .
C11 C 0.67415(13) 0.23975(14) 0.38364(6) 0.0254(3) Uani 1 1 d . . . . .
C12 C 0.69186(13) 0.13824(15) 0.44444(6) 0.0283(3) Uani 1 1 d . . . . .
H12 H 0.6125 0.0610 0.4548 0.034 Uiso 1 1 calc R U . . .
C13 C 0.82600(14) 0.15063(17) 0.48972(6) 0.0321(3) Uani 1 1 d . . . . .
H13 H 0.8386 0.0802 0.5308 0.039 Uiso 1 1 calc R U . . .
C14 C 0.94136(14) 0.26393(17) 0.47587(6) 0.0338(3) Uani 1 1 d . . . . .
H14 H 1.0337 0.2702 0.5067 0.041 Uiso 1 1 calc R U . . .
C15 C 0.92085(14) 0.36845(17) 0.41649(6) 0.0344(3) Uani 1 1 d . . . . .
H15 H 0.9989 0.4490 0.4074 0.041 Uiso 1 1 calc R U . . .
C16 C 0.78864(14) 0.35744(16) 0.37021(6) 0.0307(3) Uani 1 1 d . . . . .
H16 H 0.7761 0.4296 0.3296 0.037 Uiso 1 1 calc R U . . .

loop_
_atom_site_aniso_label
_atom_site_aniso_U_11
_atom_site_aniso_U_22
_atom_site_aniso_U_33
_atom_site_aniso_U_23
_atom_site_aniso_U_13
_atom_site_aniso_U_12
O1 0.0357(5) 0.0378(5) 0.0269(4) 0.0049(4) 0.0058(4) -0.0035(4)
O2 0.0366(5) 0.0255(4) 0.0268(4) -0.0002(3) 0.0054(4) -0.0037(3)
O3 0.0453(6) 0.0455(6) 0.0319(5) -0.0048(4) 0.0119(4) -0.0020(4)
N1 0.0257(5) 0.0272(5) 0.0234(5) 0.0016(4) 0.0019(4) -0.0007(4)
C1 0.0339(7) 0.0214(5) 0.0244(6) 0.0004(4) 0.0021(5) -0.0004(5)
C2 0.0336(7) 0.0222(5) 0.0275(6) -0.0015(4) -0.0008(5) -0.0003(5)
C3 0.0437(8) 0.0280(6) 0.0299(6) 0.0010(5) -0.0039(5) 0.0008(5)
C4 0.0453(8) 0.0364(7) 0.0364(7) -0.0034(5) -0.0132(6) 0.0061(6)
C5 0.0311(7) 0.0425(8) 0.0483(8) -0.0095(6) -0.0080(6) 0.0042(6)
C6 0.0301(7) 0.0367(7) 0.0381(7) -0.0067(5) 0.0018(5) -0.0005(5)
C7 0.0306(6) 0.0247(6) 0.0294(6) -0.0040(4) 0.0001(5) 0.0003(5)
C8 0.0269(6) 0.0254(6) 0.0266(6) 0.0000(4) 0.0038(5) -0.0015(4)
C9 0.0240(6) 0.0347(6) 0.0275(6) -0.0043(5) 0.0003(5) 0.0013(5)
C10 0.0529(9) 0.0307(7) 0.0401(7) -0.0074(5) 0.0043(6) 0.0028(6)
C11 0.0258(6) 0.0250(5) 0.0252(6) -0.0030(4) 0.0018(4) 0.0022(4)
C12 0.0291(6) 0.0285(6) 0.0272(6) 0.0004(5) 0.0034(5) 0.0002(5)
C13 0.0343(7) 0.0358(7) 0.0256(6) 0.0005(5) 0.0008(5) 0.0047(5)
C14 0.0281(6) 0.0413(7) 0.0307(6) -0.0044(5) -0.0018(5) 0.0022(5)
C15 0.0293(7) 0.0374(7) 0.0364(7) -0.0025(5) 0.0032(5) -0.0050(5)
C16 0.0326(7) 0.0294(6) 0.0296(6) 0.0025(5) 0.0021(5) -0.0023(5)

_geom_special_details            
; 
 All esds (except the esd in the dihedral angle between two l.s. planes) 
 are estimated using the full covariance matrix.  The cell esds are taken 
 into account individually in the estimation of esds in distances, angles 
 and torsion angles; correlations between esds in cell parameters are only 
 used when they are defined by crystal symmetry.  An approximate (isotropic) 
 treatment of cell esds is used for estimating esds involving l.s. planes. 
;

loop_
_geom_bond_atom_site_label_1
_geom_bond_atom_site_label_2
_geom_bond_distance
_geom_bond_site_symmetry_2
_geom_bond_publ_flag
O1 C1 1.2279(14) . ?
O2 C8 1.3921(14) . ?
O2 H2 0.8400 . ?
O3 C9 1.2007(15) . ?
N1 C1 1.3772(14) . ?
N1 C11 1.4303(14) . ?
N1 C8 1.4874(15) . ?
C1 C2 1.4749(17) . ?
C2 C7 1.3795(17) . ?
C2 C3 1.3877(17) . ?
C3 C4 1.3841(19) . ?
C3 H3 0.9500 . ?
C4 C5 1.388(2) . ?
C4 H4 0.9500 . ?
C5 C6 1.3914(19) . ?
C5 H5 0.9500 . ?
C6 C7 1.3825(18) . ?
C6 H6 0.9500 . ?
C7 C8 1.5160(16) . ?
C8 C9 1.5530(16) . ?
C9 C10 1.4982(18) . ?
C10 H10A 0.9800 . ?
C10 H10B 0.9800 . ?
C10 H10C 0.9800 . ?
C11 C16 1.3918(16) . ?
C11 C12 1.3939(16) . ?
C12 C13 1.3867(17) . ?
C12 H12 0.9500 . ?
C13 C14 1.3791(18) . ?
C13 H13 0.9500 . ?
C14 C15 1.3845(18) . ?
C14 H14 0.9500 . ?
C15 C16 1.3833(17) . ?
C15 H15 0.9500 . ?
C16 H16 0.9500 . ?

loop_
_geom_angle_atom_site_label_1
_geom_angle_atom_site_label_2
_geom_angle_atom_site_label_3
_geom_angle
_geom_angle_site_symmetry_1
_geom_angle_site_symmetry_3
_geom_angle_publ_flag
C8 O2 H2 109.5 . . ?
C1 N1 C11 125.39(10) . . ?
C1 N1 C8 112.45(9) . . ?
C11 N1 C8 121.78(9) . . ?
O1 C1 N1 125.72(11) . . ?
O1 C1 C2 127.41(10) . . ?
N1 C1 C2 106.86(10) . . ?
C7 C2 C3 121.45(12) . . ?
C7 C2 C1 109.02(10) . . ?
C3 C2 C1 129.53(12) . . ?
C4 C3 C2 117.46(12) . . ?
C4 C3 H3 121.3 . . ?
C2 C3 H3 121.3 . . ?
C3 C4 C5 121.14(12) . . ?
C3 C4 H4 119.4 . . ?
C5 C4 H4 119.4 . . ?
C4 C5 C6 121.05(13) . . ?
C4 C5 H5 119.5 . . ?
C6 C5 H5 119.5 . . ?
C7 C6 C5 117.50(13) . . ?
C7 C6 H6 121.3 . . ?
C5 C6 H6 121.3 . . ?
C2 C7 C6 121.30(11) . . ?
C2 C7 C8 110.12(10) . . ?
C6 C7 C8 128.56(11) . . ?
O2 C8 N1 113.72(9) . . ?
O2 C8 C7 112.84(9) . . ?
N1 C8 C7 101.42(9) . . ?
O2 C8 C9 108.52(9) . . ?
N1 C8 C9 109.10(9) . . ?
C7 C8 C9 111.10(9) . . ?
O3 C9 C10 123.01(11) . . ?
O3 C9 C8 120.15(11) . . ?
C10 C9 C8 116.83(10) . . ?
C9 C10 H10A 109.5 . . ?
C9 C10 H10B 109.5 . . ?
H10A C10 H10B 109.5 . . ?
C9 C10 H10C 109.5 . . ?
H10A C10 H10C 109.5 . . ?
H10B C10 H10C 109.5 . . ?
C16 C11 C12 119.78(11) . . ?
C16 C11 N1 120.27(10) . . ?
C12 C11 N1 119.90(10) . . ?
C13 C12 C11 119.61(11) . . ?
C13 C12 H12 120.2 . . ?
C11 C12 H12 120.2 . . ?
C14 C13 C12 120.86(11) . . ?
C14 C13 H13 119.6 . . ?
C12 C13 H13 119.6 . . ?
C13 C14 C15 119.15(11) . . ?
C13 C14 H14 120.4 . . ?
C15 C14 H14 120.4 . . ?
C16 C15 C14 121.08(12) . . ?
C16 C15 H15 119.5 . . ?
C14 C15 H15 119.5 . . ?
C15 C16 C11 119.47(11) . . ?
C15 C16 H16 120.3 . . ?
C11 C16 H16 120.3 . . ?

loop_
_geom_torsion_atom_site_label_1
_geom_torsion_atom_site_label_2
_geom_torsion_atom_site_label_3
_geom_torsion_atom_site_label_4
_geom_torsion
_geom_torsion_site_symmetry_1
_geom_torsion_site_symmetry_2
_geom_torsion_site_symmetry_3
_geom_torsion_site_symmetry_4
_geom_torsion_publ_flag
C11 N1 C1 O1 10.69(18) . . . . ?
C8 N1 C1 O1 -176.34(11) . . . . ?
C11 N1 C1 C2 -169.38(10) . . . . ?
C8 N1 C1 C2 3.59(12) . . . . ?
O1 C1 C2 C7 177.97(11) . . . . ?
N1 C1 C2 C7 -1.96(12) . . . . ?
O1 C1 C2 C3 -2.1(2) . . . . ?
N1 C1 C2 C3 177.99(12) . . . . ?
C7 C2 C3 C4 1.49(18) . . . . ?
C1 C2 C3 C4 -178.44(11) . . . . ?
C2 C3 C4 C5 -2.70(19) . . . . ?
C3 C4 C5 C6 1.0(2) . . . . ?
C4 C5 C6 C7 1.90(19) . . . . ?
C3 C2 C7 C6 1.46(18) . . . . ?
C1 C2 C7 C6 -178.59(11) . . . . ?
C3 C2 C7 C8 179.69(10) . . . . ?
C1 C2 C7 C8 -0.36(13) . . . . ?
C5 C6 C7 C2 -3.12(18) . . . . ?
C5 C6 C7 C8 179.00(11) . . . . ?
C1 N1 C8 O2 117.76(10) . . . . ?
C11 N1 C8 O2 -68.98(13) . . . . ?
C1 N1 C8 C7 -3.65(12) . . . . ?
C11 N1 C8 C7 169.61(9) . . . . ?
C1 N1 C8 C9 -120.95(10) . . . . ?
C11 N1 C8 C9 52.31(13) . . . . ?
C2 C7 C8 O2 -119.71(11) . . . . ?
C6 C7 C8 O2 58.36(16) . . . . ?
C2 C7 C8 N1 2.31(12) . . . . ?
C6 C7 C8 N1 -179.62(11) . . . . ?
C2 C7 C8 C9 118.15(11) . . . . ?
C6 C7 C8 C9 -63.78(16) . . . . ?
O2 C8 C9 O3 -7.90(15) . . . . ?
N1 C8 C9 O3 -132.29(11) . . . . ?
C7 C8 C9 O3 116.72(12) . . . . ?
O2 C8 C9 C10 172.85(10) . . . . ?
N1 C8 C9 C10 48.45(14) . . . . ?
C7 C8 C9 C10 -62.54(14) . . . . ?
C1 N1 C11 C16 24.50(16) . . . . ?
C8 N1 C11 C16 -147.86(11) . . . . ?
C1 N1 C11 C12 -158.07(11) . . . . ?
C8 N1 C11 C12 29.57(15) . . . . ?
C16 C11 C12 C13 -2.41(17) . . . . ?
N1 C11 C12 C13 -179.85(10) . . . . ?
C11 C12 C13 C14 0.89(18) . . . . ?
C12 C13 C14 C15 1.15(18) . . . . ?
C13 C14 C15 C16 -1.70(19) . . . . ?
C14 C15 C16 C11 0.19(19) . . . . ?
C12 C11 C16 C15 1.87(17) . . . . ?
N1 C11 C16 C15 179.31(11) . . . . ?

loop_
_geom_hbond_atom_site_label_D
_geom_hbond_atom_site_label_H
_geom_hbond_atom_site_label_A
_geom_hbond_distance_DH
_geom_hbond_distance_HA
_geom_hbond_distance_DA
_geom_hbond_angle_DHA
_geom_hbond_site_symmetry_A
C16 H16 O1 0.95 2.35 2.8887(14) 115.2 .
C12 H12 O2 0.95 2.36 3.0232(15) 126.7 .
O2 H2 O1 0.84 1.92 2.7600(11) 172.7 2_645

_refine_diff_density_max         0.260
_refine_diff_density_min         -0.172
_refine_diff_density_rms         0.031

_shelxl_version_number           2013-4

_shelx_res_file                  
; 
TITL mo_d8v20767_0m_a.res in P2(1)/c 
CELL 0.71073 8.8242 7.5306 19.3128 90 96.98 90 
ZERR 4 0.0003 0.0002 0.0006 0 0.001 0 
LATT 1 
SYMM -X,0.5+Y,0.5-Z 
SFAC C  H  N  O 
UNIT 64 52 4 12 
OMIT  -3.00  52.00 
L.S. 8 
ACTA 
BOND $H 
FMAP 2 
PLAN 20 
LIST 4 
HTAB C16 O1 
HTAB C12 O2 
HTAB O2 O1_$1 
EQIV $1 -x+1, y-1/2, -z+1/2 
conf 
htab 
mpla n1 c1 > c8 
mpla c11 > c16 
wpdb -1 
size 0.20 0.15 0.13 
TEMP -80.16 
WGHT    0.038000    0.370100 
EXTI    0.012384 
FVAR       1.13652 
O1    4    0.625341    0.305196    0.232795    11.00000    0.03574    0.03782 = 
         0.02686    0.00490    0.00577   -0.00351 
O2    4    0.377391    0.011564    0.385455    11.00000    0.03659    0.02547 = 
         0.02681   -0.00018    0.00535   -0.00369 
AFIX 147 
H2    2    0.378050   -0.058997    0.351806    11.00000   -1.50000 
AFIX   0 
O3    4    0.320985    0.256736    0.475007    11.00000    0.04529    0.04552 = 
         0.03194   -0.00482    0.01187   -0.00201 
N1    3    0.535954    0.227939    0.336786    11.00000    0.02567    0.02722 = 
         0.02344    0.00161    0.00188   -0.00066 
C1    1    0.520351    0.272533    0.267124    11.00000    0.03386    0.02136 = 
         0.02435    0.00040    0.00210   -0.00041 
C2    1    0.355353    0.272789    0.242720    11.00000    0.03358    0.02217 = 
         0.02749   -0.00150   -0.00083   -0.00033 
C3    1    0.279940    0.313902    0.177409    11.00000    0.04371    0.02803 = 
         0.02990    0.00099   -0.00395    0.00081 
AFIX  43 
H3    2    0.334618    0.345371    0.139774    11.00000   -1.20000 
AFIX   0 
C4    1    0.122025    0.307313    0.169188    11.00000    0.04531    0.03638 = 
         0.03638   -0.00336   -0.01324    0.00614 
AFIX  43 
H4    2    0.067015    0.339713    0.125666    11.00000   -1.20000 
AFIX   0 
C5    1    0.042637    0.254182    0.223438    11.00000    0.03106    0.04254 = 
         0.04834   -0.00947   -0.00803    0.00415 
AFIX  43 
H5    2   -0.065699    0.248960    0.216202    11.00000   -1.20000 
AFIX   0 
C6    1    0.119203    0.208451    0.288245    11.00000    0.03007    0.03673 = 
         0.03806   -0.00666    0.00184   -0.00045 
AFIX  43 
H6    2    0.065384    0.168645    0.325044    11.00000   -1.20000 
AFIX   0 
C7    1    0.276534    0.223118    0.297072    11.00000    0.03056    0.02475 = 
         0.02941   -0.00403    0.00008    0.00032 
C8    1    0.387200    0.185269    0.361740    11.00000    0.02691    0.02536 = 
         0.02664   -0.00002    0.00377   -0.00146 
C9    1    0.360759    0.313741    0.422024    11.00000    0.02404    0.03467 = 
         0.02752   -0.00432    0.00032    0.00134 
C10   1    0.385328    0.507539    0.409851    11.00000    0.05292    0.03067 = 
         0.04015   -0.00739    0.00426    0.00283 
AFIX 137 
H10A  2    0.327818    0.577514    0.440571    11.00000   -1.50000 
H10B  2    0.349942    0.536647    0.361104    11.00000   -1.50000 
H10C  2    0.494295    0.535226    0.419914    11.00000   -1.50000 
AFIX   0 
C11   1    0.674152    0.239754    0.383641    11.00000    0.02575    0.02498 = 
         0.02518   -0.00298    0.00181    0.00217 
C12   1    0.691863    0.138236    0.444438    11.00000    0.02908    0.02851 = 
         0.02717    0.00039    0.00336    0.00020 
AFIX  43 
H12   2    0.612510    0.061014    0.454790    11.00000   -1.20000 
AFIX   0 
C13   1    0.825998    0.150627    0.489721    11.00000    0.03433    0.03580 = 
         0.02559    0.00047    0.00082    0.00467 
AFIX  43 
H13   2    0.838588    0.080153    0.530817    11.00000   -1.20000 
AFIX   0 
C14   1    0.941364    0.263928    0.475872    11.00000    0.02811    0.04135 = 
         0.03065   -0.00442   -0.00181    0.00224 
AFIX  43 
H14   2    1.033718    0.270176    0.506680    11.00000   -1.20000 
AFIX   0 
C15   1    0.920854    0.368446    0.416493    11.00000    0.02931    0.03737 = 
         0.03637   -0.00246    0.00319   -0.00497 
AFIX  43 
H15   2    0.998858    0.449041    0.407388    11.00000   -1.20000 
AFIX   0 
C16   1    0.788639    0.357445    0.370207    11.00000    0.03260    0.02941 = 
         0.02959    0.00253    0.00209   -0.00227 
AFIX  43 
H16   2    0.776087    0.429643    0.329576    11.00000   -1.20000 
AFIX   0 
HKLF 4 
  
REM  mo_d8v20767_0m_a.res in P2(1)/c 
REM R1 =  0.0328 for    2235 Fo > 4sig(Fo)  and  0.0378 for all    2494 data 
REM    184 parameters refined using      0 restraints 
  
END 
  
WGHT      0.0375      0.3734 
  
REM Instructions for potential hydrogen bonds 
HTAB O2 O1_$1 
HTAB C12 O2 
HTAB C16 O1 
  
REM Highest difference peak  0.260,  deepest hole -0.172,  1-sigma level  0.031 
Q1    1   0.3781  0.2539  0.3922  11.00000  0.05    0.26 
Q2    1   0.3275  0.2023  0.3296  11.00000  0.05    0.22 
Q3    1   0.3082  0.2953  0.2781  11.00000  0.05    0.21 
Q4    1   0.7025  0.3436  0.3893  11.00000  0.05    0.19 
Q5    1   0.2042  0.2490  0.3007  11.00000  0.05    0.18 
Q6    1   0.4648  0.2097  0.3498  11.00000  0.05    0.17 
Q7    1   0.5278  0.2951  0.3117  11.00000  0.05    0.17 
Q8    1   0.7536  0.2651  0.3667  11.00000  0.05    0.17 
Q9    1   0.6698  0.2278  0.4208  11.00000  0.05    0.15 
Q10   1   0.3275  0.2710  0.2138  11.00000  0.05    0.15 
Q11   1   0.4425  0.5512  0.3655  11.00000  0.05    0.15 
Q12   1   0.6061  0.2360  0.3600  11.00000  0.05    0.15 
Q13   1   0.5344  0.2061  0.3023  11.00000  0.05    0.14 
Q14   1   0.9385  0.2725  0.4341  11.00000  0.05    0.14 
Q15   1   0.8705  0.3361  0.3833  11.00000  0.05    0.13 
Q16   1   0.7009  0.1609  0.3993  11.00000  0.05    0.13 
Q17   1   0.8547  0.2517  0.4938  11.00000  0.05    0.13 
Q18   1   0.8307  0.3932  0.4062  11.00000  0.05    0.13 
Q19   1   0.4355  0.2664  0.2468  11.00000  0.05    0.12 
Q20   1   0.9052  0.1582  0.4683  11.00000  0.05    0.12 
;
_shelx_res_checksum              64510

_shelx_hkl_file                  
; 
   2   0   0  459.15   12.30 
   2   0   0  432.16   12.00 
  -2   0   0  444.46   12.00 
  -2   0   0  450.55   12.40 
   4   0   0 5455.35  123.19 
  -4   0   0 5731.23  123.59 
  -4   0   0 5510.95  124.69 
   4   0   0 5793.72  124.89 
   5   0   0  382.06   14.70 
   5   0   0  360.96   13.00 
  -5   0   0  361.96   13.30 
  -5   0   0  376.06   14.60 
   6   0   0  270.37   11.50 
  -6   0   0  290.07   13.50 
  -6   0   0  276.17   11.80 
   6   0   0  281.57   13.40 
   7   0   0 1037.40   33.50 
  -7   0   0 1006.80   30.40 
  -7   0   0 1060.89   33.40 
  -8   0   0   34.00    6.00 
   8   0   0   46.80    6.80 
  -9   0   0  193.38   13.40 
   9   0   0  179.58   13.40 
 -10   0   0   -0.40    2.50 
  10   0   0    7.00    3.10 
  11   0   0   18.90    5.70 
 -11   0   0   20.80    6.00 
   0  -1   0   -0.10    0.10 
   1  -1   0 1297.07   28.50 
  -1  -1   0 1403.66   29.90 
  -1  -1   0 1273.27   29.70 
  -1   1   0 1305.07   28.80 
   2  -1   0  322.67    9.00 
  -2  -1   0  313.67   10.00 
   2  -1   0  301.97    8.20 
  -2  -1   0  324.87    9.60 
   2   1   0  325.07   10.00 
  -2   1   0  298.97    8.70 
  -2   1   0  301.57    8.60 
   2   1   0  311.07    9.80 
  -3  -1   0  101.29    5.00 
   3  -1   0   96.79    4.80 
  -3  -1   0   94.39    5.40 
   3  -1   0   85.09    4.00 
  -3   1   0  104.09    4.70 
  -3   1   0   91.49    4.60 
   3   1   0   90.99    5.40 
   3   1   0   97.19    5.20 
  -4  -1   0 2717.23   64.49 
  -4  -1   0 2597.64   65.79 
   4  -1   0 2858.81   63.29 
   4  -1   0 2680.23   61.19 
   4   1   0 2659.13   63.39 
   4   1   0 2803.62   64.79 
  -4   1   0 2718.63   63.09 
  -4   1   0 2704.33   62.19 
   5  -1   0  800.72   23.50 
  -5  -1   0  773.92   24.30 
  -5  -1   0  784.72   22.80 
   5  -1   0  740.03   22.70 
  -5   1   0  725.83   21.80 
   5   1   0  725.13   22.70 
   5   1   0  771.22   24.50 
  -5   1   0  788.52   23.40 
   6  -1   0   34.80    4.50 
  -6  -1   0   34.70    4.60 
  -6  -1   0   34.60    4.00 
   6  -1   0   32.50    3.40 
   6   1   0   39.70    4.30 
  -6   1   0   38.90    4.50 
   6   1   0   36.10    5.00 
  -6   1   0   34.30    3.80 
   7  -1   0  748.93   26.10 
  -7  -1   0  702.93   23.80 
  -7  -1   0  685.93   25.90 
   7   1   0  731.83   23.90 
   7   1   0  734.83   26.90 
  -7   1   0  781.82   26.30 
  -8  -1   0  349.47   17.70 
   8  -1   0  342.27   17.40 
  -8  -1   0  310.37   14.80 
   8   1   0  334.07   17.80 
  -8   1   0  339.27   17.00 
   9  -1   0   94.09   10.00 
  -9  -1   0  129.39   11.10 
   9   1   0  117.39   11.10 
  -9   1   0  112.79   10.10 
  10  -1   0   61.89    8.50 
 -10  -1   0   57.99    8.20 
  10   1   0   57.29    8.50 
 -10   1   0   69.69    8.50 
 -11  -1   0   17.60    5.30 
  11  -1   0   13.70    4.40 
 -11   1   0   10.80    4.70 
  11   1   0   26.30    6.70 
  -1  -2   0    9.70    1.00 
  -1  -2   0    8.70    1.20 
  -1   2   0   10.40    0.90 
   1   2   0    8.00    1.10 
   1   2   0    9.10    1.30 
  -1   2   0   10.70    0.80 
  -2  -2   0    0.30    0.40 
   2  -2   0    0.40    0.40 
  -2  -2   0   -0.50    0.50 
   2  -2   0    0.50    0.20 
  -2   2   0    0.20    0.30 
  -2   2   0    0.00    0.30 
  -3  -2   0 1143.49   30.20 
   3  -2   0 1126.79   26.90 
   3  -2   0 1227.38   28.60 
  -3  -2   0 1158.68   29.50 
  -3   2   0 1181.48   27.80 
   3   2   0 1231.68   30.90 
  -3   2   0 1158.68   28.10 
   3   2   0 1113.39   30.00 
   4  -2   0   10.60    2.10 
  -4  -2   0   10.50    2.30 
  -4  -2   0   10.30    2.30 
   4  -2   0    9.30    1.40 
  -4   2   0   13.60    1.90 
   4   2   0    9.20    2.30 
  -4   2   0   10.70    2.00 
   5  -2   0 2595.34   59.59 
  -5  -2   0 2655.83   65.09 
  -5  -2   0 2492.45   63.49 
   5  -2   0 2645.44   62.69 
  -5   2   0 2725.23   62.79 
  -5   2   0 2678.73   61.59 
   5   2   0 2556.84   64.89 
   5   2   0 2645.14   63.79 
  -6  -2   0  334.67   15.40 
  -6  -2   0  318.77   13.70 
   6  -2   0  338.27   14.30 
   6   2   0  317.27   14.00 
   6   2   0  341.17   15.70 
  -6   2   0  340.47   14.20 
  -7  -2   0   60.89    6.50 
   7  -2   0   56.39    6.30 
  -7  -2   0   57.09    5.90 
   7   2   0   58.89    6.70 
  -7   2   0   51.59    5.90 
   7   2   0   52.29    6.70 
   8  -2   0   48.80    6.40 
  -8  -2   0   65.89    9.60 
  -8  -2   0   71.39    7.40 
  -8   2   0   68.89    7.10 
   8   2   0   54.69    7.60 
   9  -2   0    5.10    3.00 
   9   2   0   -0.90    3.00 
  -9   2   0    1.90    2.30 
 -10  -2   0   77.79    9.10 
  10  -2   0   70.09    9.10 
 -10   2   0   73.49    8.80 
  10   2   0   60.29    9.30 
  11  -2   0    6.70    4.10 
 -11  -2   0   -6.70    4.00 
  11   2   0    4.30    4.30 
 -11   2   0   -2.70    2.60 
   0  -3   0    1.10    0.50 
   0  -3   0    0.50    0.40 
   0   3   0   -0.30    0.30 
  -1  -3   0 4491.85   92.69 
  -1  -3   0 4245.88   90.49 
  -1   3   0 4212.58   90.49 
   1   3   0 4163.08   92.19 
   1   3   0 4124.19   92.69 
  -2  -3   0   71.19    3.80 
   2  -3   0   68.39    3.10 
  -2  -3   0   71.39    4.20 
  -2   3   0   64.39    3.00 
  -2   3   0   73.89    2.90 
   2   3   0   69.89    4.40 
   2   3   0   64.29    4.10 
  -3  -3   0  247.58    9.50 
   3  -3   0  235.78    6.70 
  -3  -3   0  228.48    9.40 
   3  -3   0  245.28    8.10 
  -3   3   0  242.78    7.50 
  -3   3   0  243.78    7.90 
   3   3   0  191.98   11.50 
   4  -3   0  895.01   21.60 
   4  -3   0  899.61   23.50 
  -4  -3   0  824.72   24.50 
  -4  -3   0  900.41   25.80 
   4   3   0  877.41   26.50 
   4   3   0  849.72   25.60 
  -4   3   0  865.51   22.70 
  -4   3   0  865.41   22.80 
   5  -3   0  270.97   11.00 
  -5  -3   0  256.17   11.50 
  -5  -3   0  280.77   12.70 
  -5   3   0  268.97   10.80 
   5   3   0  256.37   13.20 
   5   3   0  236.88   13.70 
  -6  -3   0    6.70    2.10 
   6  -3   0    3.00    1.70 
  -6  -3   0    5.60    2.30 
   6   3   0    9.70    3.10 
  -6   3   0    6.10    2.20 
   6   3   0    3.10    2.10 
  -7  -3   0  105.49    7.80 
   7  -3   0   93.79    7.80 
  -7  -3   0  105.39    8.60 
   7   3   0  102.19    8.00 
  -7   3   0  105.19    7.90 
   7   3   0   99.39    8.90 
   8  -3   0   99.59    8.70 
  -8  -3   0   90.59    8.80 
  -8  -3   0   96.99    8.10 
   8   3   0   89.29    9.60 
   8   3   0   99.49    8.10 
  -8   3   0  100.19    8.60 
   9  -3   0   39.90    7.50 
  -9  -3   0   30.40    5.10 
  -9  -3   0   33.00    6.10 
   9   3   0   34.80    7.80 
  -9   3   0   43.50    7.50 
 -10  -3   0   34.10    6.70 
  10  -3   0   22.60    5.80 
  10   3   0   16.80    5.50 
 -10   3   0   23.00    5.50 
   0  -4   0 7296.87  154.88 
   0  -4   0 7217.88  154.88 
  -1  -4   0 2468.15   54.49 
   1  -4   0 2392.16   51.99 
  -1  -4   0 2440.46   54.99 
  -1   4   0 2332.47   51.79 
   1   4   0 2360.76   54.19 
  -2  -4   0  780.82   19.40 
  -2  -4   0  809.52   21.40 
   2  -4   0  781.02   19.70 
  -2   4   0  733.03   18.80 
   2   4   0  758.42   21.80 
  -2   4   0  776.02   18.80 
   3  -4   0 1759.32   39.90 
  -3  -4   0 1747.43   41.70 
  -3  -4   0 1710.53   42.30 
   3   4   0 1764.82   44.20 
  -3   4   0 1676.13   39.00 
  -3   4   0 1706.93   39.70 
   3   4   0 1702.23   43.40 
  -4  -4   0  175.18    8.60 
  -4  -4   0  167.98    8.60 
   4  -4   0  186.18    7.70 
   4   4   0  180.18    9.80 
  -4   4   0  182.98    7.10 
   4   4   0  166.48    9.10 
  -5  -4   0   92.59    6.90 
   5  -4   0  108.99    6.40 
  -5  -4   0   99.89    6.90 
  -5   4   0  106.19    6.00 
   5   4   0   94.69    7.70 
   5   4   0  101.19    7.40 
  -6  -4   0   90.59    7.00 
  -6  -4   0   97.59    7.50 
   6  -4   0   86.49    6.60 
   6   4   0  103.59    8.70 
   6   4   0   92.89    7.50 
  -6   4   0   94.89    6.60 
  -7  -4   0   65.19    6.30 
  -7  -4   0   66.49    7.00 
   7  -4   0   62.29    6.20 
   7   4   0   48.80    6.80 
   7   4   0   68.59    6.50 
  -7   4   0   61.79    6.00 
   8  -4   0  115.69    9.50 
  -8  -4   0  107.99    9.40 
  -8  -4   0  116.49    9.30 
   8   4   0  125.99   11.30 
   8   4   0  110.19   10.90 
  -8   4   0  133.59    9.80 
  -9  -4   0   19.10    5.00 
   9  -4   0   14.60    4.40 
   9   4   0   15.00    4.60 
  -9   4   0   17.30    4.30 
  10  -4   0   92.89    9.70 
  10   4   0   77.59   12.40 
   0  -5   0   12.40    1.80 
   0  -5   0   15.70    1.70 
   0   5   0   10.40    1.40 
   1  -5   0  639.34   16.30 
  -1  -5   0  658.03   18.40 
  -1  -5   0  658.73   17.90 
   1  -5   0  661.93   15.50 
  -1   5   0  652.33   16.20 
   1   5   0  636.24   18.10 
  -1   5   0  640.14   16.30 
  -2  -5   0   75.49    4.80 
  -2  -5   0   78.29    5.50 
   2  -5   0   76.99    3.30 
  -2   5   0   69.69    3.40 
   2   5   0   76.29    5.10 
   2   5   0   79.09    5.40 
  -3  -5   0  182.88    8.70 
  -3  -5   0  183.78    7.40 
   3  -5   0  192.38    6.80 
   3   5   0  212.58   10.00 
  -3   5   0  185.08    6.50 
   3   5   0  179.48    9.30 
   4  -5   0  134.89    6.30 
  -4  -5   0  127.79    6.90 
  -4  -5   0  139.39    8.40 
   4   5   0  128.59    8.10 
   4   5   0  134.39    8.60 
  -4   5   0  129.79    5.70 
  -5  -5   0   81.59    6.10 
  -5  -5   0   67.39    7.40 
   5  -5   0   77.79    5.30 
   5   5   0   69.79    7.00 
  -5   5   0   77.39    5.00 
   5   5   0   72.09    6.50 
  -6  -5   0   77.39    6.80 
   6  -5   0   96.99    6.80 
  -6  -5   0   83.99    7.10 
   6   5   0   89.79    7.60 
  -6   5   0   77.59    6.00 
  -7  -5   0    0.70    1.50 
  -7  -5   0    1.40    2.00 
   7  -5   0    3.20    2.10 
   7   5   0    6.20    2.80 
   7   5   0    2.80    2.40 
  -7   5   0    0.70    1.40 
  -8  -5   0   25.90    5.00 
   8  -5   0   19.20    4.10 
   8   5   0   20.00    4.70 
  -8   5   0   22.70    4.30 
   8   5   0    9.10    4.10 
   9  -5   0   62.39    9.70 
  -9   5   0   78.49    9.30 
   0  -6   0   81.19    3.90 
   0   6   0   67.49    4.10 
  -1  -6   0   26.60    2.80 
  -1  -6   0   39.80    3.40 
  -1   6   0   37.70    2.70 
  -1   6   0   28.60    2.30 
   1   6   0   28.40    3.10 
  -2  -6   0  181.48    8.80 
   2  -6   0  191.18    6.40 
  -2  -6   0  164.58    7.80 
   2   6   0  177.98    8.80 
  -2   6   0  184.58    6.60 
  -2   6   0  186.08    6.60 
   3  -6   0    5.80    1.30 
  -3  -6   0    5.00    1.80 
  -3  -6   0    5.40    2.00 
   3   6   0    4.80    1.90 
   3   6   0    2.30    1.70 
  -3   6   0    4.60    1.10 
   4  -6   0  575.54   16.60 
  -4  -6   0  570.64   19.40 
  -4  -6   0  567.14   21.70 
   4   6   0  589.44   21.20 
  -4   6   0  588.34   16.20 
   4   6   0  593.24   21.80 
   5  -6   0  527.65   17.40 
  -5  -6   0  538.85   18.10 
  -5  -6   0  544.15   19.70 
  -5   6   0  532.35   16.90 
   5   6   0  617.54   31.10 
   6  -6   0   78.49    6.40 
  -6  -6   0   82.89    7.10 
  -6  -6   0   72.09    6.30 
   6   6   0   72.49    8.10 
  -6   6   0   66.09    5.60 
   6   6   0   88.89    8.00 
   7  -6   0    0.60    1.80 
  -7  -6   0    3.10    2.60 
  -7   6   0    1.40    1.40 
   7   6   0    0.40    3.50 
  -8   6   0  178.38   16.50 
   0  -7   0    9.20    1.30 
   0   7   0   17.60    2.50 
  -1  -7   0   98.79    4.90 
  -1  -7   0   95.99    5.40 
   1   7   0   85.79    5.70 
  -1   7   0   89.29    4.80 
  -1   7   0   92.79    5.00 
  -2  -7   0    2.90    1.50 
  -2   7   0    2.00    1.00 
   2   7   0    0.30    1.30 
  -2   7   0   -0.50    0.60 
  -3  -7   0   76.69    6.20 
  -3  -7   0   68.69    5.20 
  -3   7   0   68.49    3.80 
  -3   7   0   70.69    4.20 
   3   7   0   71.89    6.10 
  -4  -7   0    2.70    1.70 
  -4  -7   0    2.50    2.00 
   4  -7   0    2.80    1.20 
  -4   7   0    2.20    1.20 
   4   7   0    7.40    2.70 
  -4   7   0    3.00    1.10 
  -5  -7   0   -1.20    1.50 
  -5  -7   0   -1.20    1.30 
   5  -7   0    1.00    1.30 
   5   7   0   -3.40    3.20 
  -5   7   0    3.70    1.30 
   5   7   0   -3.80    1.90 
  -6  -7   0   33.30    5.10 
  -6  -7   0   37.20    5.90 
   6  -7   0   34.10    4.20 
  -6   7   0   42.80    4.40 
   6   7   0   23.30    9.90 
   7  -7   0    4.10    2.70 
  -7   7   0   10.10    2.80 
   0   8   0  268.77   10.80 
  -1  -8   0    3.40    1.20 
  -1  -8   0    1.00    1.00 
  -1   8   0    0.10    1.10 
   1   8   0    0.60    1.50 
  -1   8   0   -0.90    1.40 
  -2  -8   0    6.90    2.00 
  -2  -8   0    8.60    1.80 
  -2   8   0    8.70    1.60 
   2   8   0    7.40    2.60 
  -2   8   0    7.60    1.80 
  -3  -8   0   26.90    3.70 
  -3  -8   0   32.30    4.40 
  -3   8   0   43.10    3.60 
   3   8   0   44.90    5.30 
  -3   8   0   41.90    2.90 
  -4  -8   0   40.40    4.70 
  -4  -8   0   46.70    5.40 
   4   8   0   45.20    5.60 
  -4   8   0   39.60    3.20 
  -4   8   0   51.49    4.00 
  -5  -8   0   14.90    3.30 
  -5  -8   0   14.50    4.20 
  -5   8   0   19.00    3.20 
  -5   8   0   20.80    2.70 
   5   8   0   22.40    7.00 
  -6  -8   0   18.10    4.20 
   6  -8   0   17.40    2.80 
  -6   8   0   17.70    3.40 
  -6   8   0   26.00    4.00 
   0   9   0    0.30    1.10 
  -1   9   0  235.58    9.80 
  -1   9   0  244.98    9.40 
   1   9   0  230.28   11.20 
  -2  -9   0   19.50    2.70 
  -2   9   0   15.50    2.50 
   2   9   0   16.40    3.70 
  -2   9   0   17.20    2.10 
  -3  -9   0    8.90    2.30 
  -3  -9   0    4.70    1.60 
  -3   9   0    3.30    1.30 
  -3   9   0    7.00    1.70 
  -4  -9   0   -1.60    1.60 
  -4  -9   0   -0.80    1.50 
  -4   9   0    0.60    1.00 
  -4   9   0   -2.00    1.40 
  11   0  -1    0.50    3.10 
 -10   0   1    5.30    3.00 
  10   0  -1   -4.40    2.00 
  -9   0   1   -4.10    2.00 
   9   0  -1    6.70    3.50 
  -8   0   1   -1.50    2.00 
   8   0  -1    3.20    2.60 
  -7   0   1    1.80    2.20 
  -7   0   1   -0.10    1.30 
   7   0  -1   -0.30    1.90 
  -6   0   1    0.70    1.00 
   6   0  -1    0.90    1.10 
   6   0  -1    0.80    1.40 
  -6   0   1   -0.50    1.20 
   5   0  -1    1.40    1.20 
  -5   0   1   -0.10    0.70 
  -5   0   1    3.00    1.40 
   5   0  -1    1.10    1.20 
   4   0  -1   -0.20    0.70 
  -4   0   1    0.80    0.90 
  -4   0   1    1.50    1.00 
   4   0  -1    0.10    0.90 
  -3   0   1   -0.20    0.40 
   3   0  -1    0.70    0.60 
   3   0  -1    0.20    0.50 
  -3   0   1    0.10    0.40 
   2   0  -1   -0.40    0.30 
   2   0  -1   -0.30    0.30 
  -2   0   1   -0.30    0.40 
  -2   0   1    0.60    0.60 
   1   0  -1    0.40    0.20 
   1   0  -1    0.00    0.20 
  -1   0  -1    0.10    0.10 
   1   0   1    0.30    0.20 
  -2   0  -1   -0.10    0.40 
   2   0   1    0.30    0.70 
   2   0   1    0.50    0.50 
  -2   0  -1    0.60    0.50 
  -3   0  -1   -0.30    0.50 
   3   0   1    1.20    0.90 
  -3   0  -1    0.60    0.70 
  -4   0  -1   -0.50    0.50 
   4   0   1   -0.40    1.20 
  -4   0  -1    0.70    0.90 
   4   0   1   -0.70    0.60 
   5   0   1    1.30    1.40 
  -5   0  -1    0.80    1.00 
   5   0   1   -0.40    0.80 
  -5   0  -1    0.80    1.00 
  -6   0  -1   -1.30    0.80 
   6   0   1   -0.60    1.30 
   6   0   1   -1.40    1.30 
  -6   0  -1    1.50    1.20 
  -7   0  -1   -0.40    1.30 
  -7   0  -1    1.10    2.10 
   7   0   1   -1.20    1.90 
   8   0   1    4.50    2.70 
  -8   0  -1    0.70    1.80 
  -9   0  -1    1.40    2.80 
   9   0   1   -1.40    2.10 
  10   0   1    0.50    4.20 
 -10   0  -1    0.00    2.80 
  11   0   1    3.00    3.50 
 -11   0  -1   -3.70    2.30 
 -11  -1   1    1.40    3.80 
  11  -1  -1   -0.50    3.40 
 -11   1   1   10.50    4.10 
  11   1  -1    9.50    4.80 
  10  -1  -1   18.30    5.40 
 -10  -1   1   33.20    7.00 
 -10   1   1   15.30    5.20 
  10   1  -1   21.90    5.10 
  -9  -1   1   23.20    5.90 
   9  -1  -1   31.40    6.50 
  -9   1   1   29.10    5.60 
   9   1  -1   36.50    8.00 
  -8  -1   1   13.00    3.20 
   8  -1  -1   12.80    3.90 
   8   1  -1    9.90    4.00 
  -8   1   1    7.00    3.10 
  -7  -1   1  310.67   13.80 
   7  -1  -1  331.87   15.40 
  -7  -1   1  304.57   15.40 
   7   1  -1  301.17   15.70 
  -7   1   1  330.17   15.20 
   7   1  -1  311.07   13.50 
  -6  -1   1   57.49    5.80 
  -6  -1   1   42.40    4.40 
   6  -1  -1   54.79    4.30 
   6   1  -1   50.59    4.60 
   6   1  -1   57.89    5.90 
  -6   1   1   51.69    5.10 
  -6   1   1   53.29    4.70 
  -5  -1   1    3.00    1.50 
   5  -1  -1    5.30    1.90 
  -5  -1   1    1.70    1.00 
   5  -1  -1    3.40    1.40 
   5   1  -1    1.00    1.20 
   5   1  -1    2.20    1.60 
  -5   1   1    3.50    1.50 
  -5   1   1    4.40    1.50 
  -4  -1   1   18.30    2.60 
  -4  -1   1   18.50    2.40 
   4  -1  -1   19.20    2.00 
   4  -1  -1   16.20    2.30 
  -4   1   1   15.20    2.10 
   4   1  -1   20.60    2.80 
  -4   1   1   16.00    2.30 
   4   1  -1   15.90    2.70 
   3  -1  -1  134.89    5.70 
  -3  -1   1  129.89    5.80 
   3  -1  -1  125.99    4.90 
  -3  -1   1  120.59    6.50 
   3   1  -1  127.19    5.90 
   3   1  -1  122.69    6.50 
  -3   1   1  132.99    5.50 
  -2  -1   1  378.36   11.20 
   2  -1  -1  387.56   10.40 
  -2  -1   1  380.86   10.70 
   2  -1  -1  380.96    9.80 
   2   1  -1  377.06   10.90 
   2   1  -1  366.86   10.90 
  -2   1   1  368.96   10.60 
  -2   1   1  380.96    9.90 
  -1  -1   1  913.41   20.90 
   1  -1  -1  868.91   20.40 
  -1  -1   1  933.81   20.70 
   1  -1  -1  915.61   20.40 
  -1   1   1  894.31   20.50 
  -1   1   1  916.81   20.30 
   0  -1  -1  262.37    8.10 
   0   1   1  299.27    7.50 
  -1  -1  -1    0.20    0.30 
   1  -1   1    0.00    0.20 
   1  -1   1    1.00    0.20 
  -1  -1  -1    0.10    0.20 
  -1   1  -1    0.50    0.20 
  -1   1  -1    0.50    0.20 
   1   1   1    0.30    0.20 
   2  -1   1  414.86   11.10 
  -2  -1  -1  393.76   11.90 
  -2  -1  -1  400.06   11.80 
   2  -1   1  359.66   10.00 
  -2   1  -1  394.26   10.60 
   2   1   1  383.46   11.80 
  -2   1  -1  377.46   10.70 
   2   1   1  402.66   12.20 
  -3  -1  -1  246.58    9.80 
  -3  -1  -1  263.57    9.50 
   3  -1   1  249.08    8.10 
   3  -1   1  273.07    9.30 
  -3   1  -1  248.38    8.90 
  -3   1  -1  251.47    8.50 
   3   1   1  252.87    9.90 
   3   1   1  244.48    9.50 
  -4  -1  -1  466.85   15.10 
  -4  -1  -1  461.75   16.10 
   4  -1   1  501.35   15.60 
   4  -1   1  446.96   13.60 
   4   1   1  428.56   15.10 
  -4   1  -1  439.46   14.90 
   4   1   1  478.55   16.30 
  -4   1  -1  453.95   14.30 
   5  -1   1    0.20    0.80 
  -5  -1  -1    0.70    1.00 
  -5  -1  -1    0.30    1.10 
   5  -1   1    0.10    0.80 
   5   1   1   -0.40    0.90 
  -5   1  -1   -0.30    0.80 
   5   1   1    1.40    1.40 
  -5   1  -1    1.40    1.10 
   6  -1   1  593.44   21.10 
   6  -1   1  594.04   25.30 
  -6  -1  -1  564.54   21.30 
  -6  -1  -1  518.55   18.90 
  -6   1  -1  561.84   18.60 
   6   1   1  570.54   19.70 
   6   1   1  567.24   21.40 
  -6   1  -1  566.64   20.50 
  -7  -1  -1    1.10    2.70 
  -7  -1  -1    1.10    1.90 
   7  -1   1    0.50    1.80 
  -7   1  -1    1.50    1.80 
   7   1   1    0.60    1.60 
   7   1   1   -3.00    1.60 
  -8  -1  -1    2.50    1.80 
  -8  -1  -1    2.10    2.30 
   8  -1   1    2.90    2.50 
  -8   1  -1    1.40    2.00 
   8   1   1    3.50    2.50 
  -9  -1  -1    8.30    3.30 
   9  -1   1   20.50    4.80 
  -9   1  -1   22.20    5.00 
   9   1   1   14.00    4.60 
  10  -1   1   -2.10    2.40 
 -10  -1  -1    0.50    3.00 
 -10   1  -1    2.80    2.60 
  10   1   1    1.20    4.40 
 -11  -1  -1    4.70    3.70 
  11  -1   1   13.30    4.80 
 -11   1  -1   11.00    4.10 
  11   1   1    5.90    5.00 
  11  -2  -1   -1.60    2.80 
 -11  -2   1    0.90    3.70 
  11   2  -1   -3.30    3.90 
 -11   2   1    3.60    3.70 
  10  -2  -1    1.00    2.40 
 -10  -2   1    0.40    3.60 
  10   2  -1   -0.50    3.50 
 -10   2   1    4.00    3.20 
   9  -2  -1    0.10    2.50 
  -9  -2   1    1.60    2.60 
  -9  -2   1    6.70    2.90 
   9   2  -1    3.70    2.50 
  -9   2   1    3.70    3.40 
  -8  -2   1   42.60    6.20 
   8  -2  -1   37.40    5.70 
  -8  -2   1   33.90    5.30 
   8   2  -1   39.10    5.40 
  -8   2   1   39.50    5.80 
   8   2  -1   43.40    7.70 
  -7  -2   1   13.20    3.80 
  -7  -2   1   10.60    3.70 
   7  -2  -1   13.30    3.30 
  -7   2   1   14.50    3.40 
   7   2  -1   12.90    3.10 
   7   2  -1    7.70    3.40 
   6  -2  -1   60.19    5.40 
  -6  -2   1   45.10    5.00 
  -6  -2   1   55.19    5.80 
   6   2  -1   55.59    5.20 
   6   2  -1   46.50    5.60 
  -6   2   1   58.79    5.40 
  -5  -2   1  220.68   10.90 
   5  -2  -1  204.38    8.00 
   5  -2  -1  202.48    9.40 
  -5  -2   1  207.98    9.80 
   5   2  -1  212.78   10.10 
  -5   2   1  212.38    9.10 
  -5   2   1  218.38    9.50 
   5   2  -1  197.78   10.70 
  -4  -2   1  114.09    6.80 
   4  -2  -1  112.39    5.90 
  -4  -2   1  107.59    6.00 
   4  -2  -1  111.29    5.00 
  -4   2   1  109.79    5.50 
   4   2  -1  112.49    6.40 
  -4   2   1  115.99    5.80 
   4   2  -1  108.99    6.80 
   3  -2  -1  153.78    5.60 
  -3  -2   1  163.38    6.90 
   3  -2  -1  164.88    6.40 
  -3  -2   1  166.68    7.50 
  -3   2   1  168.08    6.40 
  -3   2   1  155.58    5.80 
   3   2  -1  165.58    7.30 
  -2  -2   1 1187.68   28.50 
   2  -2  -1 1163.68   26.80 
   2  -2  -1 1214.08   27.30 
  -2  -2   1 1192.28   28.10 
  -2   2   1 1194.88   27.30 
  -2   2   1 1197.88   26.80 
   2   2  -1 1073.29   29.80 
   1  -2  -1   53.79    2.40 
  -1  -2   1   52.39    2.30 
  -1  -2   1   53.09    2.60 
  -1   2   1   53.29    2.40 
   1   2  -1   50.39    2.60 
   1   2  -1   57.99    2.90 
  -1   2   1   55.09    2.60 
   0  -2  -1 1817.82   40.50 
   0  -2  -1 1784.92   40.80 
   0  -2  -1 1834.92   39.10 
   0   2   1 1855.81   40.60 
   0   2   1 1811.82   39.90 
  -1  -2  -1   32.70    2.10 
   1  -2   1   38.10    1.50 
  -1  -2  -1   33.00    2.50 
  -1   2  -1   31.90    1.10 
  -1   2  -1   35.40    1.30 
   1   2   1   33.90    2.50 
   2  -2   1  203.98    6.20 
  -2  -2  -1  206.48    7.70 
   2  -2   1  187.78    5.10 
  -2  -2  -1  186.98    7.30 
   2   2   1  166.48    8.30 
  -2   2  -1  195.88    5.90 
  -2   2  -1  179.58    5.50 
  -3  -2  -1  375.76   12.50 
   3  -2   1  363.76   11.20 
   3  -2   1  333.57    9.50 
  -3  -2  -1  355.66   12.60 
   3   2   1  357.86   13.00 
  -3   2  -1  359.46   10.80 
  -3   2  -1  360.86   10.70 
   3   2   1  352.36   12.60 
  -4  -2  -1    1.70    1.10 
   4  -2   1    2.10    1.20 
  -4  -2  -1    2.90    1.40 
   4  -2   1    2.20    0.80 
   4   2   1    3.50    1.40 
   4   2   1    1.70    1.40 
  -4   2  -1    3.00    1.20 
  -4   2  -1    2.40    0.90 
  -5  -2  -1  549.65   19.90 
   5  -2   1  546.35   15.80 
   5  -2   1  586.84   19.00 
  -5  -2  -1  544.55   18.50 
  -5   2  -1  562.44   17.40 
   5   2   1  555.04   19.30 
   5   2   1  581.94   20.80 
  -5   2  -1  575.24   18.60 
  -6  -2  -1   28.00    4.20 
  -6  -2  -1   27.70    4.00 
   6  -2   1   29.40    4.20 
  -6   2  -1   21.80    4.10 
   6   2   1   31.30    4.10 
   6   2   1   30.90    4.70 
   7  -2   1  808.72   27.50 
  -7  -2  -1  782.32   25.90 
  -7  -2  -1  782.32   28.20 
   7   2   1  773.32   26.50 
   7   2   1  762.22   28.80 
  -7   2  -1  802.52   27.10 
   8  -2   1    2.20    2.10 
  -8  -2  -1   -1.70    1.80 
  -8  -2  -1    1.40    2.00 
   8   2   1    1.50    2.70 
  -8   2  -1    6.20    2.70 
  -9  -2  -1   -4.00    2.70 
   9  -2   1    1.40    2.60 
  -9   2  -1    0.40    2.40 
   9   2   1   -0.80    2.70 
 -10  -2  -1    2.90    3.10 
  10  -2   1    3.70    3.00 
 -10   2  -1    1.10    3.10 
  10   2   1   -0.30    3.50 
  11  -2   1   24.50    6.20 
 -11  -2  -1   27.90    6.50 
 -11   2  -1   26.30    6.60 
  11   2   1   15.50    6.10 
  10  -3  -1   33.80    6.50 
  10   3  -1   32.60    7.30 
 -10   3   1   53.39    7.10 
  -9  -3   1    3.70    2.90 
  -9  -3   1    2.50    2.40 
   9  -3  -1    3.60    2.40 
  -9   3   1    2.60    2.60 
   8  -3  -1    3.60    2.20 
  -8  -3   1    3.00    2.50 
  -8  -3   1    9.90    3.80 
   8   3  -1    5.80    3.10 
  -8   3   1   14.90    6.00 
   8   3  -1   12.80    3.90 
  -7  -3   1  838.72   27.30 
   7  -3  -1  834.42   27.60 
  -7  -3   1  871.21   29.70 
  -7   3   1  867.31   27.70 
   7   3  -1  840.02   30.40 
   7   3  -1  815.22   27.50 
  -6  -3   1   31.20    4.40 
   6  -3  -1   29.30    3.90 
   6   3  -1   32.10    4.90 
   6   3  -1   30.40    4.00 
  -6   3   1   29.50    3.80 
  -5  -3   1  147.39    8.80 
  -5  -3   1  143.69    8.00 
   5  -3  -1  148.19    7.60 
   5   3  -1  140.49    9.10 
   5   3  -1  145.69    8.50 
  -5   3   1  148.39    7.30 
  -4  -3   1  186.48    9.10 
   4  -3  -1  181.68    6.80 
   4  -3  -1  197.58    8.00 
  -4  -3   1  187.18    8.60 
  -4   3   1  189.38    7.60 
   4   3  -1  182.58    9.40 
  -4   3   1  187.88    7.30 
   4   3  -1  185.38    9.00 
  -3  -3   1  401.96   13.20 
   3  -3  -1  391.06   10.80 
  -3  -3   1  382.56   12.70 
   3  -3  -1  406.16   11.90 
  -3   3   1  404.26   11.20 
   3   3  -1  421.86   14.20 
  -3   3   1  387.36   11.70 
  -2  -3   1  326.87   10.40 
  -2  -3   1  328.77   10.00 
   2  -3  -1  347.17    9.60 
   2   3  -1  333.97   11.10 
   2   3  -1  327.57   10.90 
  -2   3   1  323.77    9.20 
  -2   3   1  331.07    9.80 
   1  -3  -1   89.19    3.60 
  -1  -3   1   91.59    3.80 
   1   3  -1   87.09    4.00 
  -1   3   1   87.49    3.50 
  -1   3   1   88.59    3.20 
   1   3  -1   85.99    3.80 
  -1   3   1   82.79    3.60 
   0  -3   1  512.75   12.20 
   0  -3  -1  512.35   13.60 
   0  -3   1  530.15   12.10 
   0  -3  -1  497.05   13.70 
   0   3  -1  495.45   11.40 
   0   3   1  507.25   13.00 
  -1  -3  -1   23.00    1.70 
  -1  -3  -1   24.90    2.40 
  -1  -3  -1   20.60    3.20 
   1   3   1   20.80    2.00 
   1   3   1   21.80    2.20 
  -2  -3  -1   45.50    3.60 
  -2  -3  -1   51.39    3.40 
   2  -3   1   47.90    2.40 
  -2   3  -1   46.30    2.10 
   2   3   1   47.80    3.80 
  -2   3  -1   49.00    2.30 
   3  -3   1    8.00    0.80 
   3  -3   1    9.90    1.60 
  -3  -3  -1    9.40    2.00 
  -3  -3  -1   11.00    2.10 
   3   3   1    8.40    2.10 
  -3   3  -1    7.20    1.30 
  -3   3  -1    9.70    1.30 
  -4  -3  -1  112.39    6.90 
   4  -3   1  105.09    4.40 
   4  -3   1  106.69    5.90 
  -4  -3  -1   98.49    6.40 
   4   3   1  112.09    7.40 
  -4   3  -1  106.39    5.30 
  -4   3  -1  100.49    5.40 
   4   3   1  110.29    6.90 
  -5  -3  -1   13.40    3.20 
  -5  -3  -1   15.70    3.40 
   5  -3   1    9.20    2.30 
   5   3   1   12.70    2.90 
  -5   3  -1   10.40    2.40 
   5   3   1    8.10    2.90 
  -6  -3  -1  397.96   17.10 
   6  -3   1  375.36   15.50 
  -6  -3  -1  369.76   15.50 
   6   3   1  358.66   17.30 
   6   3   1  390.16   16.40 
  -6   3  -1  385.66   15.30 
  -7  -3  -1   77.59    6.90 
   7  -3   1   81.29    7.30 
  -7  -3  -1   84.99    7.70 
   7   3   1   87.39    8.70 
   7   3   1   87.29    7.70 
  -7   3  -1   80.79    7.20 
  -8  -3  -1    5.70    2.70 
   8  -3   1    5.40    2.90 
  -8  -3  -1    7.50    3.10 
  -8   3  -1    5.00    2.60 
   8   3   1   -0.50    2.20 
   8   3   1    2.20    2.90 
  -9  -3  -1   42.00    7.40 
   9  -3   1   28.80    5.40 
  -9  -3  -1   37.10    5.60 
  -9   3  -1   40.20    6.00 
   9   3   1   29.90   10.50 
 -10  -3  -1    8.40    4.70 
  10  -3   1    8.50    2.90 
 -10   3  -1    5.20    3.30 
  10   3   1   -3.10    4.20 
  10  -4  -1   17.70    5.70 
 -10   4   1   13.10    4.50 
  10   4  -1    2.40    6.10 
   9  -4  -1    2.60    2.30 
  -9  -4   1   -5.30    2.60 
   9   4  -1    8.00    3.50 
  -9   4   1    0.80    2.20 
  -8  -4   1    0.30    1.90 
   8  -4  -1   -1.40    1.70 
  -8  -4   1    3.00    3.30 
   8   4  -1    0.30    2.50 
   8   4  -1   -1.80    2.20 
  -8   4   1    2.80    2.20 
   7  -4  -1    7.40    2.60 
  -7  -4   1    3.20    2.50 
  -7  -4   1    7.40    2.80 
   7   4  -1    3.10    2.20 
   7   4  -1    7.80    2.80 
  -7   4   1   10.70    3.50 
  -6  -4   1   59.39    5.50 
   6  -4  -1   56.89    5.30 
  -6  -4   1   65.19    6.00 
   6   4  -1   47.50    6.50 
  -6   4   1   67.99    5.40 
   6   4  -1   59.59    6.10 
   5  -4  -1   64.09    4.90 
  -5  -4   1   57.49    5.20 
  -5  -4   1   70.29    5.70 
   5   4  -1   65.39    5.70 
  -5   4   1   58.09    4.40 
  -4  -4   1  193.78    9.00 
   4  -4  -1  185.38    5.90 
  -4  -4   1  185.78    8.90 
   4  -4  -1  191.58    7.90 
   4   4  -1  191.58   10.10 
  -4   4   1  191.58    7.30 
  -3  -4   1  157.48    8.20 
  -3  -4   1  165.58    9.40 
   3  -4  -1  165.28    6.40 
  -3   4   1  155.48    5.90 
   3   4  -1  159.38    8.20 
  -3   4   1  154.88    6.40 
   3   4  -1  160.48    8.00 
   2  -4  -1  638.94   17.30 
  -2  -4   1  615.84   17.20 
  -2  -4   1  637.74   15.50 
   2   4  -1  669.33   23.00 
  -2   4   1  592.24   19.60 
   2   4  -1  616.94   18.00 
  -2   4   1  587.74   17.70 
  -1  -4   1  119.19    4.80 
   1  -4  -1  112.69    4.40 
  -1   4   1  119.89    4.40 
  -1   4   1  111.39    4.50 
  -1   4   1  111.29    4.50 
   1   4  -1  105.69    4.80 
   0  -4  -1  821.42   21.20 
   0  -4  -1  828.22   21.10 
   0  -4   1  828.92   19.50 
   0  -4   1  880.31   19.40 
   0   4   1  804.02   20.50 
   0   4  -1  814.72   19.10 
  -1  -4  -1  281.57   10.30 
  -1  -4  -1  305.87   10.30 
  -1  -4  -1  298.17    7.40 
   1   4   1  289.97    9.90 
  -2  -4  -1  229.18    9.20 
   2  -4   1  214.58    6.40 
  -2  -4  -1  212.18    7.70 
  -2   4  -1  209.28    6.10 
   2   4   1  208.08    9.20 
   2   4   1  210.38    8.90 
  -3  -4  -1  249.68   10.40 
  -3  -4  -1  246.18    9.70 
   3  -4   1  249.97    8.20 
   3   4   1  210.68   10.10 
  -3   4  -1  248.68    7.50 
  -3   4  -1  240.18    7.60 
   3   4   1  242.18   11.10 
  -4  -4  -1   95.39    6.30 
   4  -4   1  100.19    5.50 
  -4  -4  -1   90.69    6.40 
   4   4   1   90.99    6.70 
  -4   4  -1   99.59    5.10 
   5  -4   1  237.18   10.50 
  -5  -4  -1  245.68   11.80 
  -5  -4  -1  230.38   11.30 
   5   4   1  235.08   12.70 
  -5   4  -1  254.07   10.30 
   5   4   1  237.78   12.10 
   6  -4   1    8.00    2.50 
  -6  -4  -1   10.80    2.80 
   6   4   1   14.50    4.90 
  -6   4  -1    4.30    2.00 
   6   4   1   11.10    2.90 
   7  -4   1  415.56   17.70 
  -7  -4  -1  389.06   17.30 
  -7  -4  -1  416.96   19.00 
   7   4   1  412.46   20.20 
  -7   4  -1  412.86   17.30 
   7   4   1  415.16   18.60 
  -8  -4  -1   97.99    8.60 
  -8  -4  -1  114.59    9.60 
   8  -4   1  102.59    8.90 
  -8   4  -1  115.49    9.20 
   8   4   1  100.29    9.00 
   8   4   1  112.19   10.80 
   9  -4   1   25.00    4.80 
  -9  -4  -1   24.10    5.00 
  -9   4  -1   30.70    5.90 
   9   4   1   30.70    6.70 
  10  -4   1   -1.90    2.70 
 -10   4  -1    1.40    3.30 
  10   4   1    7.30    4.70 
   9  -5  -1    4.00    3.10 
  -9   5   1    8.30    2.80 
   8  -5  -1    3.40    2.60 
  -8  -5   1    4.70    4.30 
  -8  -5   1    8.40    2.80 
   8   5  -1    4.20    3.30 
   8   5  -1    1.50    4.20 
  -8   5   1    1.70    2.00 
  -7  -5   1  139.59    9.40 
   7  -5  -1  131.59    8.80 
  -7  -5   1  125.49    9.20 
   7   5  -1  129.69    9.60 
  -7   5   1  128.69    8.60 
   7   5  -1  127.49   10.50 
  -6  -5   1  142.69    9.10 
   6  -5  -1  144.39    8.40 
  -6  -5   1  142.49    9.10 
   6   5  -1  173.08   10.50 
  -6   5   1  148.29    8.20 
   5  -5  -1    6.10    1.90 
  -5  -5   1    5.90    2.20 
  -5  -5   1    8.10    2.20 
  -5   5   1    7.30    1.70 
   5   5  -1    3.50    1.90 
   5   5  -1    7.50    2.40 
  -4  -5   1    0.30    1.10 
   4  -5  -1    1.00    0.80 
  -4  -5   1    0.80    1.20 
   4   5  -1   -0.50    1.20 
   4   5  -1    2.60    1.40 
  -3  -5   1  192.18    7.00 
   3  -5  -1  197.68    7.10 
  -3  -5   1  181.98    8.30 
  -3   5   1  177.88    6.70 
   3   5  -1  175.58    9.10 
   3   5  -1  180.28    9.00 
  -2  -5   1  120.79    5.80 
   2  -5  -1  117.79    4.70 
   2   5  -1  112.39    6.10 
  -2   5   1  116.19    5.00 
   2   5  -1  114.79    6.30 
  -2   5   1  117.99    5.00 
  -2   5   1  123.19    4.90 
   1  -5  -1   17.80    1.60 
  -1  -5   1   18.80    2.10 
   1  -5  -1   19.10    2.10 
  -1  -5   1   18.90    2.00 
  -1   5   1   16.20    1.80 
  -1   5   1   20.70    1.90 
   1   5  -1   18.30    2.10 
   0  -5   1  233.88    6.80 
   0  -5  -1  230.28    8.40 
   0  -5   1  231.78    6.90 
   0  -5  -1  232.68    8.30 
   0   5   1  223.88    8.20 
   0   5  -1  235.18    7.30 
  -1  -5  -1    7.60    1.80 
  -1  -5  -1    4.20    1.50 
  -1   5  -1    6.00    0.90 
   1   5   1    7.70    1.70 
  -2  -5  -1  134.49    7.00 
  -2  -5  -1  127.79    4.70 
  -2  -5  -1  127.89    7.30 
  -2   5  -1  126.69    4.50 
   2   5   1  121.39    6.90 
  -3  -5  -1    9.40    1.90 
   3  -5   1   10.40    1.60 
  -3  -5  -1    7.20    2.10 
   3   5   1    9.10    2.60 
  -3   5  -1   11.20    1.30 
   3   5   1    9.50    2.50 
   4  -5   1   64.09    4.40 
  -4  -5  -1   73.99    5.20 
  -4  -5  -1   60.09    5.40 
  -4   5  -1   65.29    4.00 
   4   5   1   74.99    6.50 
   5  -5   1   39.60    4.10 
  -5  -5  -1   28.70    4.10 
  -5  -5  -1   45.20    4.60 
  -5   5  -1   38.70    3.60 
   5   5   1   32.70    5.20 
   5   5   1   41.50    5.00 
  -6  -5  -1    0.60    1.50 
   6  -5   1   -0.20    1.30 
  -6  -5  -1    0.20    1.70 
   6   5   1    0.40    2.30 
  -6   5  -1    2.50    1.30 
   6   5   1   -0.30    1.70 
  -7  -5  -1   46.30    5.80 
  -7  -5  -1   45.40    5.70 
   7  -5   1   51.69    5.90 
  -7   5  -1   49.80    5.50 
   7   5   1   29.30    5.90 
   7   5   1   50.09    6.40 
   8  -5   1  100.99    8.70 
  -8  -5  -1  105.79    9.10 
  -8   5  -1  103.69    8.70 
   8   5   1  129.69   10.60 
   8   5   1  104.09   11.10 
   9  -5   1    0.90    1.90 
   9  -6  -1    4.50    2.20 
  -9   6   1    7.30    2.50 
   8  -6  -1   43.40    8.50 
  -8   6   1   62.59    7.40 
   7  -6  -1    5.80    2.20 
  -7  -6   1    8.60    2.90 
  -7   6   1   10.70    2.80 
   7   6  -1   11.40    4.40 
   7   6  -1    2.10    2.80 
  -6  -6   1  126.09    8.00 
   6  -6  -1  126.09    7.80 
  -6  -6   1  124.59    8.60 
   6   6  -1  120.39    9.30 
   6   6  -1  121.79   10.20 
  -6   6   1  131.69    7.60 
  -5  -6   1    3.30    1.90 
  -5  -6   1    4.80    2.00 
   5  -6  -1    8.20    2.10 
   5   6  -1    5.80    2.30 
  -5   6   1    4.90    1.60 
   5   6  -1    3.80    2.30 
  -4  -6   1   29.40    3.70 
  -4  -6   1   30.80    2.70 
   4  -6  -1   27.50    2.90 
   4   6  -1   27.00    6.40 
  -4   6   1   28.20    2.60 
   4   6  -1   29.60    4.40 
  -3  -6   1   84.89    5.60 
  -3  -6   1   95.09    6.90 
   3  -6  -1   93.19    4.50 
  -3   6   1   90.89    4.50 
   3   6  -1   88.19    6.50 
   3   6  -1   84.39    6.20 
  -3   6   1   89.39    4.80 
  -2  -6   1    4.90    1.60 
  -2  -6   1    5.70    2.00 
   2  -6  -1    6.00    1.20 
  -2   6   1    8.40    1.60 
   2   6  -1    5.90    2.00 
  -2   6   1    5.60    1.30 
   1  -6  -1  157.68    9.70 
  -1  -6   1  190.98    7.50 
   1  -6  -1  186.78    6.30 
  -1  -6   1  188.58    6.70 
  -1   6   1  170.78    7.10 
  -1   6   1  181.48    7.10 
   1   6  -1  180.88    7.70 
   0  -6  -1    0.30    0.60 
   0  -6  -1    0.80    0.90 
   0   6  -1   -0.60    0.60 
   0   6   1   -0.60    0.60 
  -1  -6  -1   -0.10    0.70 
  -1  -6  -1    0.40    1.10 
  -1   6  -1    0.10    0.50 
   1   6   1    1.70    1.10 
  -2  -6  -1    0.30    1.10 
  -2  -6  -1    0.30    1.10 
  -2   6  -1   -1.10    0.60 
  -2   6  -1    1.10    0.50 
  -3  -6  -1   60.29    5.70 
  -3  -6  -1   49.40    3.00 
  -3  -6  -1   49.99    4.70 
  -3   6  -1   52.09    2.90 
   3   6   1   54.89    5.30 
   4  -6   1    3.80    1.40 
  -4  -6  -1    3.10    1.60 
  -4  -6  -1    5.10    1.50 
  -4  -6  -1    2.60    1.30 
   4   6   1    2.90    2.00 
   4   6   1    0.30    1.80 
  -4   6  -1    4.80    1.20 
   5  -6   1    8.90    2.20 
  -5  -6  -1    5.80    2.40 
   5   6   1   13.00    4.00 
  -5   6  -1   12.60    2.40 
   6  -6   1   24.90    4.00 
  -6  -6  -1   27.20    4.30 
  -6  -6  -1   33.20    4.40 
   6   6   1   20.50    5.20 
   6   6   1   18.70    4.70 
  -6   6  -1   35.20    4.20 
   7  -6   1   34.60    4.80 
  -7  -6  -1   25.10    5.00 
  -7   6  -1   38.60    4.70 
   7   6   1   38.40    6.40 
   8  -6   1  140.79   12.20 
   7  -7  -1    4.50    2.90 
  -7   7   1    3.50    1.90 
  -6  -7   1   -0.10    2.10 
   6  -7  -1   -0.40    1.60 
   6   7  -1    3.90    4.90 
   5  -7  -1    2.50    1.30 
  -5  -7   1    2.60    1.60 
   5   7  -1    2.90    3.10 
  -5   7   1   -0.10    1.00 
  -5   7   1    2.40    1.40 
   5   7  -1   -0.80    2.10 
  -4  -7   1   -0.50    1.30 
  -4  -7   1    1.10    1.40 
  -4   7   1   -0.30    1.10 
  -4   7   1   -1.00    0.70 
   4   7  -1   -1.50    1.90 
   4   7  -1    2.70    2.00 
  -3  -7   1    6.30    2.30 
   3  -7  -1    7.10    1.50 
  -3  -7   1   10.00    2.30 
  -3   7   1    8.20    1.70 
   3   7  -1   10.20    2.80 
  -3   7   1   12.90    2.60 
  -2  -7   1    9.30    1.90 
  -2  -7   1    9.60    2.30 
  -2   7   1    8.90    2.00 
   2   7  -1    6.90    2.30 
   1  -7  -1    4.10    1.30 
   1  -7  -1    5.20    1.10 
  -1  -7   1    6.20    1.30 
  -1  -7   1    7.70    1.50 
  -1   7   1    3.90    1.40 
   1   7  -1    4.20    1.60 
  -1   7   1    5.60    1.50 
   0  -7  -1    1.00    0.80 
   0  -7  -1    0.60    1.10 
   0   7   1    0.70    1.10 
   0   7  -1    1.90    1.00 
  -1  -7  -1    2.90    1.20 
  -1   7  -1    2.80    1.00 
   1   7   1    3.10    1.60 
  -1   7  -1    3.60    0.90 
  -2  -7  -1   14.30    2.90 
  -2  -7  -1   13.80    2.70 
  -2   7  -1   21.60    1.90 
  -2   7  -1   21.60    2.10 
   2   7   1   14.30    3.00 
  -3  -7  -1   56.19    5.00 
  -3  -7  -1   59.09    5.60 
  -3   7  -1   55.49    3.40 
  -3   7  -1   61.09    3.20 
   3   7   1   52.29    5.50 
  -4  -7  -1    6.20    2.20 
  -4  -7  -1    7.30    2.40 
   4   7   1    9.10    2.90 
  -4   7  -1    4.50    1.30 
   5  -7   1   -1.30    1.20 
  -5  -7  -1   -1.20    1.20 
  -5  -7  -1   -1.00    1.30 
  -5   7  -1    1.40    1.10 
   5   7   1   -1.00    1.90 
   5   7   1   -2.90    2.50 
  -6  -7  -1  195.78   13.70 
   6  -7   1  194.78    9.80 
  -6  -7  -1  186.08   11.20 
  -6   7  -1  198.78   10.00 
   6   7   1  177.68   12.60 
   7  -7   1   37.60    5.10 
  -7  -7  -1   25.40    6.00 
  -7   7  -1   34.10    4.70 
   6  -8  -1   50.99    4.60 
  -6  -8   1   49.60    6.70 
  -6   8   1   39.70    5.00 
  -6   8   1   49.80    4.80 
  -5  -8   1   12.90    3.90 
  -5  -8   1   13.80    3.30 
   5  -8  -1   16.20    2.40 
  -5   8   1   12.40    2.90 
  -5   8   1   12.00    2.30 
   5   8  -1    9.70    3.80 
  -4  -8   1   75.39    6.70 
  -4  -8   1   74.49    5.90 
   4   8  -1   76.99    7.00 
  -4   8   1   76.39    4.50 
  -4   8   1   73.09    5.40 
  -3  -8   1   60.29    4.80 
  -3  -8   1   57.99    5.50 
  -3   8   1   63.69    4.00 
  -3   8   1   68.49    5.00 
   3   8  -1   67.39    6.20 
  -2  -8   1    5.80    1.40 
  -2  -8   1    2.10    1.50 
   2   8  -1    3.20    2.90 
  -2   8   1    5.10    1.90 
  -2   8   1    4.30    1.30 
  -1   8   1   40.80    3.80 
  -1   8   1   34.80    3.40 
   1   8  -1   33.30    3.80 
   0  -8  -1    2.70    1.00 
   0   8  -1    1.00    1.40 
   0   8   1    2.40    1.00 
   0   8   1    5.60    1.80 
  -1  -8  -1   50.79    3.80 
  -1  -8  -1   57.69    4.30 
   1   8   1   51.19    6.60 
  -1   8  -1   60.69    3.90 
  -1   8  -1   48.90    3.50 
  -2  -8  -1  166.58    8.20 
  -2  -8  -1  187.48    9.50 
   2   8   1  183.28   10.40 
  -2   8  -1  187.88    7.40 
  -2   8  -1  181.88    6.60 
  -3  -8  -1    4.10    2.10 
  -3  -8  -1   10.90    2.50 
  -3   8  -1    5.90    1.60 
   3   8   1    7.50    2.70 
  -3   8  -1   10.20    1.50 
  -4  -8  -1   27.50    4.30 
  -4  -8  -1   23.50    4.40 
  -4   8  -1   18.60    2.70 
   4   8   1   31.60    5.30 
  -4   8  -1   22.00    2.40 
  -5  -8  -1   12.60    5.70 
  -5  -8  -1   16.60    3.70 
  -5   8  -1   16.40    2.80 
  -5   8  -1   19.50    2.60 
  -6  -8  -1    4.50    2.60 
  -6   8  -1    3.10    1.90 
  -6   8  -1    2.20    1.90 
  -4  -9   1    2.30    1.60 
  -4  -9   1   -1.20    1.50 
  -4   9   1    3.30    1.20 
  -3  -9   1   20.50    2.70 
  -3  -9   1   15.70    3.60 
  -3   9   1   24.00    3.30 
   3   9  -1   14.70    4.30 
  -2  -9   1   33.70    3.10 
  -2   9   1   33.70    3.10 
  -2   9   1   36.60    3.80 
   2   9  -1   31.60    4.80 
  -1   9   1   34.00    3.90 
  -1   9   1   42.00    3.60 
   1   9  -1   32.60    4.00 
   0   9  -1    2.60    1.50 
   0   9   1    1.40    1.90 
  -1  -9  -1    7.80    1.50 
  -1  -9  -1    9.00    1.60 
  -1   9  -1   10.80    1.80 
   1   9   1   10.20    3.00 
  -1   9  -1    7.90    1.70 
  -2  -9  -1   10.70    2.50 
  -2  -9  -1   19.40    2.70 
   2   9   1   10.40    3.80 
  -2   9  -1   14.00    1.80 
  -3  -9  -1    5.70    2.30 
  -3  -9  -1    5.10    1.90 
  -3   9  -1    7.70    1.40 
   3   9   1    1.90    2.80 
  -4  -9  -1    7.40    2.40 
  -4  -9  -1    5.50    2.50 
  -4   9  -1    6.40    1.50 
 -11   0   2  123.39   11.60 
  11   0  -2  122.89   12.30 
 -10   0   2  165.48   13.10 
  10   0  -2  179.78   14.20 
   9   0  -2  146.49   11.80 
  -9   0   2  157.38   12.00 
  -8   0   2 2163.38   58.99 
   8   0  -2 2068.29   58.69 
   7   0  -2 1046.40   37.20 
   7   0  -2 1112.29   34.40 
  -6   0   2  567.04   20.20 
   6   0  -2  565.74   19.80 
  -6   0   2  542.25   18.60 
  -5   0   2 2544.65   60.69 
   5   0  -2 2611.54   59.89 
   5   0  -2 2567.34   61.69 
  -5   0   2 2552.54   61.99 
  -4   0   2   23.50    2.60 
   4   0  -2   23.30    2.70 
   4   0  -2   22.80    2.40 
  -4   0   2   17.80    2.40 
   3   0  -2  247.68    8.70 
  -3   0   2  245.98    8.50 
   3   0  -2  231.68    8.00 
  -3   0   2  251.47    8.70 
  -1   0  -2  463.05   12.70 
   1   0   2  533.75   13.20 
   3   0   2 3422.16   76.09 
   3   0   2 3189.48   74.89 
  -3   0  -2 3276.67   75.59 
  -3   0  -2 3454.35   75.19 
   4   0   2  453.75   15.70 
  -4   0  -2  425.26   14.30 
   4   0   2  446.66   14.70 
  -4   0  -2  451.05   15.60 
   5   0   2 1396.06   37.00 
  -5   0  -2 1414.06   37.00 
  -5   0  -2 1442.96   38.90 
   5   0   2 1445.46   39.10 
  -6   0  -2 2246.98   58.59 
   6   0   2 2301.87   59.19 
   6   0   2 2228.98   55.69 
  -7   0  -2 1264.57   37.30 
  -7   0  -2 1380.66   40.80 
   7   0   2 1351.06   41.20 
  -8   0  -2  154.08   11.30 
   8   0   2  161.88   12.30 
   9   0   2  129.19   11.50 
  -9   0  -2  157.98   12.20 
 -10   0  -2   74.99    8.50 
  10   0   2   67.79    9.20 
  11   0   2   -2.10    3.60 
  11  -1  -2   34.50    7.80 
 -11  -1   2   35.10    7.10 
 -11   1   2   25.80    5.90 
  10  -1  -2    2.10    2.40 
 -10  -1   2    3.30    3.30 
 -10   1   2   -1.70    3.80 
  10   1  -2   -3.90    3.80 
  -9  -1   2  117.29   10.30 
   9  -1  -2  111.19   10.20 
   9   1  -2  116.39   10.50 
  -9   1   2  136.79   10.90 
   8  -1  -2  647.24   25.00 
  -8  -1   2  634.34   23.00 
  -8  -1   2  647.34   25.50 
  -8   1   2  629.04   24.50 
   8   1  -2  627.64   25.80 
  -7  -1   2  142.09    8.80 
  -7  -1   2  133.49    9.90 
   7  -1  -2  137.59    9.50 
  -7   1   2  158.58    9.90 
   7   1  -2  161.98    8.90 
   7   1  -2  143.79   10.40 
   6  -1  -2  118.49    7.90 
  -6  -1   2  114.19    7.20 
  -6  -1   2  127.49    8.60 
   6  -1  -2  120.09    6.40 
  -6   1   2  125.39    8.30 
  -6   1   2  126.89    7.40 
   6   1  -2  123.89    7.30 
   5  -1  -2  381.46   13.60 
  -5  -1   2  352.86   14.20 
   5  -1  -2  342.47   11.80 
  -5  -1   2  349.17   13.00 
   5   1  -2  387.26   14.40 
  -5   1   2  365.06   13.00 
   5   1  -2  354.16   12.90 
  -5   1   2  352.16   13.40 
  -4  -1   2 1381.76   36.40 
  -4  -1   2 1414.86   35.40 
   4  -1  -2 1411.46   33.90 
   4  -1  -2 1485.25   35.60 
   4   1  -2 1393.46   35.30 
  -4   1   2 1400.26   35.00 
   4   1  -2 1481.25   36.40 
  -4   1   2 1414.66   35.10 
   3  -1  -2  191.58    7.10 
  -3  -1   2  181.38    7.60 
   3  -1  -2  172.48    6.20 
  -3  -1   2  188.38    7.20 
   3   1  -2  179.88    7.10 
   3   1  -2  184.58    7.30 
  -3   1   2  173.88    6.50 
   1  -1   2    9.00    0.70 
  -1  -1  -2    9.80    1.30 
   1  -1   2    8.90    0.70 
  -1  -1  -2    8.20    1.20 
   1   1   2   10.20    1.20 
   1   1   2    7.00    1.10 
  -1   1  -2    8.10    0.80 
  -1   1  -2    9.70    0.90 
  -2  -1  -2 6152.48  137.29 
  -2  -1  -2 6483.25  137.59 
   2   1   2 6311.67  137.49 
   2   1   2 6412.56  137.79 
  -3  -1  -2  329.27   11.90 
   3  -1   2  347.77   11.50 
   3  -1   2  314.77   10.00 
  -3  -1  -2  339.97   11.80 
  -3   1  -2  319.67   11.00 
   3   1   2  331.17   12.20 
  -3   1  -2  336.17   10.50 
   3   1   2  317.67   12.00 
   4  -1   2  911.11   25.60 
  -4  -1  -2  919.11   26.40 
  -4  -1  -2  913.81   25.30 
   4  -1   2  875.51   23.50 
  -4   1  -2  890.81   24.10 
   4   1   2  918.01   25.80 
   4   1   2  922.41   26.80 
  -4   1  -2  867.71   25.10 
   5  -1   2   27.10    3.70 
  -5  -1  -2   33.60    4.00 
   5  -1   2   28.70    2.90 
  -5  -1  -2   25.90    3.30 
   5   1   2   28.90    3.70 
   5   1   2   29.20    4.10 
  -5   1  -2   23.80    3.40 
  -5   1  -2   24.40    3.10 
   6  -1   2   40.30    5.10 
  -6  -1  -2   28.60    4.00 
  -6  -1  -2   37.40    4.90 
   6   1   2   32.60    5.10 
   6   1   2   36.40    4.30 
  -6   1  -2   35.50    4.00 
  -6   1  -2   31.20    4.30 
  -7  -1  -2  278.67   13.40 
   7  -1   2  287.17   15.10 
  -7  -1  -2  282.07   15.10 
   7   1   2  300.57   14.00 
  -7   1  -2  310.37   15.20 
   7   1   2  314.27   17.40 
  -8  -1  -2   96.39    9.00 
   8  -1   2   90.79    8.80 
  -8   1  -2   93.89    8.40 
   8   1   2   87.69    9.10 
   9  -1   2    4.70    2.70 
  -9  -1  -2    7.80    3.50 
  -9   1  -2    3.50    2.40 
   9   1   2    7.60    3.30 
 -10  -1  -2   25.20    5.90 
  10  -1   2    2.70    4.30 
 -10   1  -2   18.10    5.00 
  10   1   2   14.10    4.70 
 -11  -1  -2   12.50    5.40 
  11  -1   2    6.30    4.80 
  11   1   2   -0.70    4.90 
 -11   1  -2    9.00    4.10 
 -11  -2   2   10.40    5.80 
  11  -2  -2   16.30    5.00 
 -11   2   2   24.70    6.40 
  11   2  -2   14.50    5.90 
 -10  -2   2    1.10    3.10 
  10  -2  -2    9.60    3.70 
  10   2  -2    2.30    3.90 
 -10   2   2   -0.50    2.70 
  -9  -2   2   62.29    7.10 
   9  -2  -2   69.79    7.80 
  -9  -2   2   78.89    8.70 
   9   2  -2   67.69    9.20 
  -9   2   2   48.90   12.50 
  -8  -2   2  843.32   28.40 
  -8  -2   2  876.31   31.40 
   8  -2  -2  872.11   29.90 
   8   2  -2  864.61   28.10 
  -8   2   2  891.01   30.20 
   8   2  -2  837.42   31.40 
  -7  -2   2  131.29    8.50 
  -7  -2   2  115.49    9.00 
   7  -2  -2  130.19    8.80 
   7   2  -2  134.29    8.40 
   7   2  -2  122.89    9.80 
  -7   2   2  127.89    8.80 
  -6  -2   2   35.10    4.60 
  -6  -2   2   26.00    3.70 
   6  -2  -2   34.90    4.00 
  -6   2   2   21.00    3.70 
   6   2  -2   36.20    4.00 
   6   2  -2   21.30    3.90 
  -5  -2   2   12.50    2.90 
   5  -2  -2   16.50    2.60 
   5  -2  -2   15.30    1.90 
  -5  -2   2   19.30    2.80 
   5   2  -2   14.40    2.90 
  -5   2   2   15.00    2.60 
   5   2  -2   17.90    3.70 
  -5   2   2   16.20    2.90 
  -4  -2   2   45.90    4.10 
  -4  -2   2   40.30    3.60 
   4  -2  -2   44.90    3.10 
   4  -2  -2   46.10    3.70 
  -4   2   2   39.80    3.30 
   4   2  -2   45.20    4.10 
  -4   2   2   44.20    3.30 
   4   2  -2   42.50    3.70 
   3  -2  -2 1694.13   38.30 
   3  -2  -2 1553.14   37.30 
  -3  -2   2 1635.14   38.70 
  -3  -2   2 1643.94   39.70 
  -3   2   2 1637.54   37.30 
  -3   2   2 1618.04   38.00 
   3   2  -2 1573.54   39.00 
  -2  -2   2 2641.94   59.89 
   2  -2  -2 2624.04   58.79 
  -2  -2   2 2752.02   59.49 
   2  -2  -2 2646.14   59.19 
  -2   2   2 2598.54   59.19 
  -2   2   2 2616.34   58.59 
   2   2  -2 2858.81   60.19 
  -1   2   2 6111.19  130.99 
   1  -2   2   24.70    1.30 
  -1  -2  -2   24.20    2.00 
  -1  -2  -2   21.80    2.20 
  -1  -2  -2   25.50    2.30 
  -1   2  -2   24.10    0.80 
  -1   2  -2   23.40    1.00 
  -1   2  -2   22.60    0.90 
  -2  -2  -2    1.70    0.80 
   2  -2   2    1.40    0.60 
  -2  -2  -2    0.90    0.60 
   2   2   2    0.70    0.60 
  -2   2  -2    1.90    0.60 
  -2   2  -2    1.50    0.60 
   3  -2   2  370.96   11.60 
  -3  -2  -2  361.36   12.80 
  -3  -2  -2  340.27   12.50 
   3  -2   2  336.87    9.40 
   3   2   2  325.17   12.40 
   3   2   2  364.06   13.20 
  -3   2  -2  355.36   11.10 
  -3   2  -2  352.46   10.60 
  -4  -2  -2   60.49    5.10 
   4  -2   2   57.89    4.70 
  -4  -2  -2   59.69    4.80 
   4  -2   2   59.89    4.60 
  -4   2  -2   58.99    3.90 
   4   2   2   57.89    4.90 
   4   2   2   64.79    5.50 
  -4   2  -2   60.89    4.50 
  -5  -2  -2   24.20    3.60 
   5  -2   2   21.50    2.40 
   5  -2   2   27.90    3.70 
  -5  -2  -2   29.20    4.80 
   5   2   2   17.30    3.50 
   5   2   2   22.30    4.60 
  -5   2  -2   18.50    2.60 
  -5   2  -2   22.60    3.10 
  -6  -2  -2   28.40    4.10 
  -6  -2  -2   24.90    4.90 
   6  -2   2   26.20    4.10 
   6   2   2   28.00    5.30 
  -6   2  -2   38.00    4.60 
   6   2   2   36.00    4.60 
   7  -2   2   86.09    7.80 
  -7  -2  -2   92.19    7.50 
  -7  -2  -2   89.49    8.20 
   7   2   2   87.59    8.80 
  -7   2  -2   91.19    7.70 
   7   2   2   90.79    7.50 
   8  -2   2  262.27   15.10 
  -8  -2  -2  297.57   16.30 
  -8  -2  -2  238.48   13.50 
   8   2   2  255.37   22.10 
  -8   2  -2  288.27   15.40 
  -9  -2  -2   11.80    3.70 
   9  -2   2    0.90    2.20 
  -9   2  -2    4.50    2.60 
   9   2   2    1.40    3.50 
 -10  -2  -2    3.60    3.80 
  10   2   2   -4.20    3.10 
 -10   2  -2    3.60    3.30 
  10  -3  -2   45.10    7.20 
 -10  -3   2   53.69    7.90 
  10   3  -2   50.69    8.90 
 -10   3   2   48.30    7.00 
  -9  -3   2    0.00    2.60 
  -9  -3   2    3.50    2.80 
   9  -3  -2    1.20    2.00 
  -9   3   2    1.10    2.20 
   9   3  -2    0.30    3.20 
  -8  -3   2  150.58   11.20 
   8  -3  -2  137.09   11.40 
  -8  -3   2  141.69    9.60 
  -8   3   2  146.79   16.00 
   8   3  -2  165.28   10.50 
   8   3  -2  158.78   12.30 
  -7  -3   2  177.68   11.50 
   7  -3  -2  182.78   10.50 
  -7  -3   2  168.48   10.10 
  -7   3   2  179.38   10.40 
   7   3  -2  185.38   12.10 
   7   3  -2  186.38   10.60 
  -6  -3   2    3.40    2.20 
  -6  -3   2    1.80    1.50 
   6  -3  -2    2.40    1.40 
   6   3  -2    1.50    1.40 
  -6   3   2    3.60    1.70 
   6   3  -2    2.70    2.10 
  -5  -3   2  544.65   18.30 
   5  -3  -2  564.34   17.80 
  -5  -3   2  550.04   19.50 
  -5   3   2  551.14   17.10 
   5   3  -2  556.34   20.10 
   5   3  -2  567.44   19.10 
   4  -3  -2  266.77    9.70 
  -4  -3   2  260.27   10.90 
   4  -3  -2  244.78    8.70 
  -4  -3   2  245.98   10.10 
  -4   3   2  262.97    9.00 
   4   3  -2  251.07   10.70 
  -4   3   2  258.37    9.60 
   3  -3  -2   10.40    1.50 
  -3  -3   2    8.90    2.00 
   3  -3  -2    8.60    1.20 
  -3  -3   2    9.00    1.90 
   3   3  -2    7.50    1.80 
  -3   3   2    6.50    1.20 
  -3   3   2    8.10    1.50 
  -2  -3   2  817.62   25.40 
   2  -3  -2  905.11   21.80 
  -2  -3   2  907.11   21.80 
  -2   3   2  880.81   22.40 
   2   3  -2  860.21   22.80 
   2   3  -2  934.11   23.20 
  -2   3   2  920.51   21.80 
  -1  -3   2 1495.55   32.50 
   1  -3  -2 1451.95   33.40 
   1   3  -2 1395.56   32.80 
  -1   3   2 1429.46   33.20 
  -1   3   2 1448.06   32.80 
  -1   3   2 1433.66   33.70 
   0  -3  -2  672.43   17.50 
   0  -3  -2  661.23   17.80 
   0  -3  -2  663.63   15.40 
   0   3   2  672.03   17.40 
   0   3   2  594.94   20.00 
  -1  -3  -2 1934.11   45.20 
  -1  -3  -2 1938.01   45.00 
  -1  -3  -2 1900.61   43.30 
   1   3   2 1857.31   44.20 
  -2  -3  -2 1536.45   37.60 
   2  -3   2 1592.74   34.20 
  -2  -3  -2 1480.25   36.30 
   2   3   2 1492.45   37.90 
  -2   3  -2 1457.75   33.00 
  -2   3  -2 1446.96   32.90 
  -3  -3  -2   96.59    5.80 
  -3  -3  -2   91.09    5.90 
   3  -3   2   91.29    4.70 
  -3   3  -2   91.69    4.10 
  -3   3  -2   84.79    4.20 
   3   3   2   90.29    5.90 
  -4  -3  -2  331.17   13.40 
  -4  -3  -2  330.47   13.20 
   4  -3   2  326.97   11.90 
   4  -3   2  315.47    9.20 
  -4   3  -2  354.56   11.70 
   4   3   2  337.07   13.70 
  -4   3  -2  310.87   10.60 
   4   3   2  309.37   13.90 
  -5  -3  -2   -1.30    2.00 
  -5  -3  -2    1.80    2.40 
   5  -3   2    2.70    1.70 
   5   3   2    3.90    2.10 
   5   3   2    2.50    1.60 
   6  -3   2  401.66   16.30 
  -6  -3  -2  382.16   16.10 
  -6  -3  -2  403.06   17.50 
   6   3   2  360.36   17.60 
   6   3   2  407.36   17.10 
  -6   3  -2  414.96   16.20 
  -7  -3  -2   58.39    6.40 
  -7  -3  -2   56.49    6.10 
   7  -3   2   56.89    6.50 
   7   3   2   63.99    7.70 
  -7   3  -2   67.59    6.60 
   7   3   2   55.59    6.40 
  -8  -3  -2   76.09    7.80 
  -8  -3  -2   94.09    9.00 
   8  -3   2   94.19    8.60 
   8   3   2   67.19    7.60 
  -8   3  -2   95.49    8.20 
   8   3   2   75.39    9.50 
  -9  -3  -2   33.80    5.60 
  -9  -3  -2   41.60    7.60 
   9  -3   2   29.40    5.70 
  -9   3  -2   30.00    6.00 
  10  -3   2    8.00    3.20 
 -10  -3  -2    4.30    3.40 
 -10   3  -2   -1.00    2.20 
  10   3   2   -0.10    4.00 
  10  -4  -2   36.60    9.30 
 -10   4   2   22.90    5.30 
  10   4  -2   20.70    7.10 
   9  -4  -2   95.69    9.00 
  -9  -4   2  107.89   10.10 
   9   4  -2   92.09   10.30 
  -9   4   2   92.49    8.90 
   9   4  -2   88.79    8.40 
   8  -4  -2   49.40    6.10 
  -8  -4   2   46.60    6.40 
  -8  -4   2   50.09    5.90 
  -8   4   2   48.30    5.80 
   8   4  -2   51.49    6.20 
   8   4  -2   46.00    8.30 
  -7  -4   2  255.67   13.00 
  -7  -4   2  264.97   14.10 
   7  -4  -2  234.88   13.70 
   7   4  -2  240.58   14.90 
   7   4  -2  275.87   13.60 
   6  -4  -2  389.26   14.90 
  -6  -4   2  387.76   16.50 
  -6  -4   2  361.26   15.10 
   6   4  -2  374.46   17.50 
  -6   4   2  405.76   14.60 
   6   4  -2  375.26   16.70 
  -5  -4   2  278.67   12.10 
  -5  -4   2  302.67   12.90 
   5  -4  -2  301.47   11.70 
   5   4  -2  281.17   12.70 
  -5   4   2  302.77   11.00 
   4  -4  -2   81.59    4.80 
  -4  -4   2   85.19    5.60 
  -4  -4   2   74.29    5.20 
   4   4  -2   74.39    6.00 
  -4   4   2   80.09    4.40 
  -3  -4   2  162.18    7.30 
  -3  -4   2  171.68    7.00 
   3  -4  -2  170.08    6.80 
   3   4  -2  160.38    7.90 
  -3   4   2  174.08    6.50 
  -3   4   2  166.98    7.10 
   3   4  -2  168.88    8.30 
  -2  -4   2   18.50    1.10 
  -2  -4   2   19.10    2.10 
   2  -4  -2   19.40    1.90 
  -2  -4   2   20.20    1.30 
  -2   4   2   18.40    2.00 
  -2   4   2   21.00    2.00 
   2   4  -2   19.90    2.30 
  -2   4   2   19.80    1.80 
   2   4  -2   18.20    2.30 
  -1  -4   2 1154.98   26.10 
   1  -4  -2 1151.98   27.20 
  -1   4   2 1141.09   27.40 
  -1   4   2 1092.69   27.00 
   1   4  -2 1107.09   26.60 
   1   4  -2 1087.69   26.40 
  -1   4   2 1103.79   26.80 
   0  -4  -2 1402.06   33.80 
   0  -4  -2 1382.46   33.40 
   0   4  -2 1354.46   29.80 
   0   4   2 1352.36   32.70 
  -1  -4  -2 1333.17   30.30 
  -1  -4  -2 1375.86   33.40 
  -1  -4  -2 1257.57   35.90 
   1   4   2 1297.77   32.60 
   2  -4   2  278.67    7.60 
  -2  -4  -2  255.87   10.70 
  -2  -4  -2  275.17   11.30 
  -2  -4  -2  260.47    9.30 
   2   4   2  243.18   10.80 
  -2   4  -2  267.07    6.90 
   2   4   2  269.87   10.60 
  -3  -4  -2  280.27   10.90 
  -3  -4  -2  284.07   11.90 
   3  -4   2  291.27    9.40 
   3   4   2  293.37   12.70 
  -3   4  -2  281.07    8.50 
  -3   4  -2  280.17    8.20 
  -4  -4  -2   12.90    3.00 
   4  -4   2   12.00    2.40 
  -4  -4  -2   10.40    2.50 
   4   4   2   10.50    2.80 
  -4   4  -2   11.20    2.10 
   5  -4   2    4.70    1.90 
  -5  -4  -2    1.80    1.70 
  -5  -4  -2    2.00    1.40 
   5   4   2    7.10    2.90 
  -5   4  -2    3.40    1.60 
   5   4   2    1.80    2.30 
  -6  -4  -2   69.09    6.60 
   6  -4   2   54.19    5.60 
  -6  -4  -2   67.29    6.20 
   6   4   2   73.79    6.90 
  -6   4  -2   72.69    5.90 
   6   4   2   66.29    7.40 
  -7  -4  -2  264.57   15.20 
  -7  -4  -2  261.07   13.70 
   7  -4   2  258.37   13.50 
  -7   4  -2  258.07   13.30 
   7   4   2  255.07   15.80 
   7   4   2  273.47   14.70 
  -8  -4  -2   11.10    3.30 
   8  -4   2    0.30    2.10 
   8   4   2   -3.20    2.90 
  -8   4  -2    3.40    2.00 
   8   4   2    6.40    3.10 
   9  -4   2    5.30    3.30 
  -9  -4  -2   15.40    4.30 
   9   4   2   12.00    5.50 
  -9   4  -2   19.70    4.60 
  10  -4   2   13.80    3.90 
 -10   4  -2   18.20    4.70 
  10   4   2    9.30    6.30 
   9  -5  -2   16.30    4.60 
  -9   5   2   12.70    4.10 
  -8  -5   2   16.80    4.30 
   8  -5  -2   13.90    3.50 
  -8  -5   2   15.60    4.00 
   8   5  -2    8.50    3.60 
   8   5  -2   14.90    3.90 
  -8   5   2   15.70    3.70 
  -7  -5   2  330.27   15.40 
   7  -5  -2  299.67   14.00 
  -7  -5   2  299.17   14.60 
  -7   5   2  305.77   13.90 
   7   5  -2  294.97   16.80 
   7   5  -2  325.77   15.60 
  -6  -5   2   77.09    6.70 
  -6  -5   2   81.29    6.60 
   6  -5  -2   85.29    6.30 
   6   5  -2   90.89    7.30 
   6   5  -2   73.69    7.50 
  -6   5   2   75.39    5.70 
   5  -5  -2  321.47   12.10 
  -5  -5   2  314.67   13.20 
  -5  -5   2  296.77   12.50 
  -5   5   2  318.57   11.40 
   5   5  -2  297.97   14.60 
  -4  -5   2   20.30    2.70 
   4  -5  -2   21.40    2.50 
  -4  -5   2   15.10    2.90 
  -4   5   2   22.60    2.30 
   4   5  -2   22.30    3.10 
   4   5  -2   15.90    3.90 
  -3  -5   2   24.60    2.90 
  -3  -5   2   28.50    2.10 
   3  -5  -2   28.40    2.50 
   3   5  -2   26.60    3.20 
   3   5  -2   23.50    3.30 
  -3   5   2   25.90    2.50 
  -3   5   2   23.10    2.30 
  -2  -5   2    0.10    0.60 
  -2   5   2   -0.70    0.50 
   2   5  -2   -0.50    0.70 
   2   5  -2    1.00    1.00 
  -2   5   2    0.80    0.60 
   1  -5  -2   30.50    2.50 
  -1  -5   2   35.10    2.70 
  -1  -5   2   31.80    2.20 
   1  -5  -2   29.50    2.90 
   1   5  -2   35.70    2.70 
  -1   5   2   35.70    2.80 
  -1   5   2   29.70    2.60 
   0  -5  -2   23.10    2.60 
   0  -5  -2   23.30    2.70 
   0   5  -2   25.40    1.70 
   0   5   2   19.70    2.30 
  -1  -5  -2  532.05   16.60 
  -1  -5  -2  511.85   16.60 
   1   5   2  521.05   16.20 
  -2  -5  -2   19.40    3.10 
  -2  -5  -2   27.20    3.30 
  -2  -5  -2   27.10    2.20 
  -2   5  -2   22.30    1.40 
   2   5   2   21.80    3.10 
   3  -5   2  172.48    6.30 
  -3  -5  -2  179.68   10.00 
  -3  -5  -2  160.28    9.00 
  -3  -5  -2  169.48    7.70 
  -3   5  -2  173.18    5.80 
   3   5   2  173.58    9.70 
   3   5   2  164.88    9.20 
   4  -5   2  150.78    7.10 
  -4  -5  -2  150.48    8.90 
  -4   5  -2  151.08    6.50 
   4   5   2  154.38    9.80 
  -5  -5  -2   55.99    5.70 
   5  -5   2   65.99    5.20 
  -5  -5  -2   81.19    6.20 
   5   5   2   71.89    6.60 
   5   5   2   52.29    6.90 
  -5   5  -2   70.99    5.10 
  -6  -5  -2  557.74   20.90 
  -6  -5  -2  502.35   20.20 
   6  -5   2  533.55   19.20 
  -6   5  -2  542.55   18.90 
   6   5   2  538.05   21.90 
   6   5   2  497.35   22.50 
  -7  -5  -2    2.50    2.40 
  -7  -5  -2   10.70    2.80 
   7  -5   2    3.00    2.20 
  -7   5  -2    2.30    2.20 
   7   5   2   -0.30    2.90 
   7   5   2    2.20    3.60 
  -8  -5  -2   28.70    5.70 
   8  -5   2   29.50    5.70 
  -8   5  -2   39.00    5.70 
   8   5   2   36.10    7.40 
   8   5   2   35.30    7.40 
   9  -5   2   81.19    8.40 
  -9   5  -2   87.39    9.00 
   9  -6  -2  101.99    9.30 
  -9   6   2  109.69    9.60 
   8  -6  -2   23.30    6.20 
  -8   6   2   22.10    4.50 
   7  -6  -2   -0.60    1.50 
  -7  -6   2    4.80    2.30 
   7   6  -2    0.80    2.40 
  -7   6   2   -0.30    1.20 
  -6  -6   2   80.69    8.70 
  -6  -6   2   68.79    5.80 
   6  -6  -2   67.79    5.60 
   6   6  -2   79.69    7.20 
   6   6  -2   60.49    7.50 
  -6   6   2   61.89    5.20 
  -5  -6   2  121.79    7.80 
   5  -6  -2  127.89    7.00 
  -5  -6   2  115.29    7.60 
   5   6  -2  119.79    9.10 
  -5   6   2  128.29    6.60 
   5   6  -2  128.69    8.70 
  -4  -6   2   44.30    4.20 
  -4  -6   2   45.90    3.00 
   4  -6  -2   44.00    3.60 
  -4   6   2   43.40    3.70 
   4   6  -2   39.80    4.90 
   4   6  -2   41.40    4.70 
  -4   6   2   44.30    3.40 
   3  -6  -2  989.50   24.40 
  -3  -6   2  925.41   25.80 
  -3   6   2  955.60   25.10 
   3   6  -2  948.31   27.50 
   3   6  -2  932.51   27.50 
  -3   6   2  977.90   24.70 
  -2  -6   2 1152.48   30.00 
   2  -6  -2 1150.98   27.30 
  -2  -6   2 1070.19   27.70 
   2   6  -2 1082.99   29.60 
  -2   6   2 1136.99   28.50 
  -2   6   2 1109.19   28.20 
   1  -6  -2  133.79    6.60 
   1  -6  -2  144.59    6.00 
  -1  -6   2  147.09    6.00 
   1   6  -2  143.59    6.50 
  -1   6   2  146.59    6.60 
  -1   6   2  147.19    6.80 
   0  -6  -2   91.79    5.50 
   0  -6  -2  100.99    5.50 
   0   6   2   97.09    5.60 
   0   6  -2   99.49    4.30 
  -1  -6  -2    2.60    1.40 
  -1  -6  -2    5.10    1.50 
  -1   6  -2    4.80    0.90 
   1   6   2    1.60    1.10 
  -2  -6  -2  419.76   15.70 
  -2  -6  -2  391.56   14.90 
   2   6   2  401.46   15.30 
  -2   6  -2  402.06   10.40 
  -3  -6  -2  271.67   12.90 
  -3  -6  -2  284.37   13.30 
  -3  -6  -2  257.27   11.90 
   3   6   2  206.08   17.30 
  -3   6  -2  267.07    7.90 
  -4  -6  -2    1.70    1.60 
  -4  -6  -2    1.50    1.60 
   4  -6   2    3.50    1.10 
  -4  -6  -2   -1.30    1.40 
   4   6   2    5.40    1.90 
   4   6   2   -2.40    1.70 
  -4   6  -2    3.20    1.00 
  -5  -6  -2   24.00    4.70 
   5  -6   2   23.40    3.10 
  -5  -6  -2   19.00    3.50 
  -5  -6  -2   20.70    4.90 
   5   6   2   16.00    3.80 
  -5   6  -2   20.60    2.80 
   5   6   2   12.00    3.70 
   6  -6   2  367.16   14.50 
  -6  -6  -2  337.17   15.70 
  -6  -6  -2  329.57   14.90 
   6   6   2  304.57   17.60 
   6   6   2  338.37   17.00 
  -6   6  -2  326.17   13.90 
   7  -6   2   19.30    3.80 
   7   6   2   16.30    5.30 
  -7   6  -2   22.10    4.20 
   8  -6   2   -1.20    1.90 
  -8   6  -2    2.80    2.40 
   8  -7  -2   69.29    7.10 
  -8   7   2   65.19    6.50 
   7  -7  -2   36.20    5.40 
  -7   7   2   43.00    5.70 
   6  -7  -2  163.48    8.90 
  -6  -7   2  162.58    9.90 
   6   7  -2  157.68   10.70 
  -6   7   2  161.48    8.70 
   6   7  -2  133.79   14.90 
  -6   7   2  164.58    9.00 
   5  -7  -2  241.18    9.90 
  -5  -7   2  221.78   11.30 
  -5   7   2  240.38   10.50 
  -5   7   2  225.18    9.50 
   5   7  -2  224.78   12.40 
   5   7  -2  218.78   13.10 
  -4  -7   2    3.00    1.70 
   4  -7  -2    0.80    0.90 
  -4  -7   2   -0.50    1.50 
  -4   7   2    0.20    0.90 
  -4   7   2    3.80    1.40 
   4   7  -2    2.10    1.60 
   4   7  -2   -1.50    3.20 
  -3  -7   2   91.39    6.60 
   3  -7  -2   88.99    4.50 
  -3  -7   2   85.29    6.00 
  -3   7   2   91.39    5.10 
   3   7  -2   90.99    6.70 
  -3   7   2   89.19    5.60 
  -2  -7   2    2.40    1.70 
   2  -7  -2    3.50    1.00 
  -2  -7   2    4.70    1.30 
  -2   7   2    4.10    1.30 
   2   7  -2    0.70    1.30 
  -2   7   2    3.00    1.10 
   1  -7  -2    2.30    1.20 
  -1  -7   2    1.50    0.70 
   1  -7  -2    1.40    0.80 
  -1   7   2    1.70    1.00 
  -1   7   2   -0.90    0.80 
   0  -7  -2  107.89    5.80 
   0  -7  -2  108.59    6.20 
   0   7   2  110.39    6.50 
   0   7  -2  105.79    5.10 
  -1  -7  -2    4.70    2.00 
  -1  -7  -2    3.10    1.80 
  -1   7  -2    5.10    1.00 
   1   7   2    9.30    2.30 
  -1   7  -2    6.30    1.20 
  -2  -7  -2   49.40    5.00 
  -2  -7  -2   46.60    4.70 
  -2   7  -2   55.99    3.00 
   2   7   2   55.19    5.30 
  -2   7  -2   56.49    2.70 
  -3  -7  -2   19.20    3.90 
  -3  -7  -2   20.20    3.90 
  -3   7  -2   22.90    2.00 
  -3   7  -2   23.20    1.90 
   3   7   2   21.80    4.20 
  -4  -7  -2  218.88   12.80 
  -4  -7  -2  225.08   11.60 
  -4   7  -2  231.08    8.50 
   4   7   2  217.58   15.10 
  -5  -7  -2  211.68   13.60 
  -5  -7  -2  189.48   11.20 
   5  -7   2  203.58    8.30 
   5   7   2  210.78   13.90 
  -5   7  -2  226.88    9.60 
   5   7   2  224.68   13.40 
  -6  -7  -2  231.58   15.20 
   6  -7   2  220.98   10.20 
  -6  -7  -2  209.88   15.20 
  -6   7  -2  234.08   11.20 
   6   7   2  224.48   18.60 
   7  -7   2   11.00    2.70 
  -7  -7  -2    7.50    4.60 
  -7   7  -2   11.00    3.10 
  -6  -8   2    0.60    2.10 
   6  -8  -2   -1.40    1.50 
  -6   8   2    2.30    1.50 
  -6   8   2    2.10    2.40 
  -5  -8   2    8.80    3.30 
   5  -8  -2    5.20    1.60 
  -5  -8   2    6.00    2.70 
  -5   8   2   10.40    2.70 
   5   8  -2   10.10    3.50 
  -5   8   2    5.50    1.70 
   4  -8  -2   25.40    2.60 
  -4  -8   2   22.40    3.70 
  -4  -8   2   24.00    4.20 
  -4   8   2   25.50    3.60 
  -4   8   2   29.90    2.90 
   4   8  -2   28.70    4.70 
  -3  -8   2   86.79    6.40 
  -3  -8   2   71.09    5.00 
  -3   8   2   73.39    4.60 
   3   8  -2   80.89    6.60 
  -3   8   2   78.29    5.50 
  -2  -8   2   63.89    4.40 
  -2  -8   2   65.29    3.90 
   2   8  -2   62.99    5.50 
  -2   8   2   57.09    4.90 
  -2   8   2   64.29    4.50 
   1  -8  -2   29.40    2.90 
   1  -8  -2   34.60    2.40 
  -1   8   2   40.90    4.10 
   1   8  -2   30.30    3.40 
  -1   8   2   36.50    3.50 
   0  -8  -2  174.88    7.10 
   0  -8  -2  149.29    7.10 
   0   8   2  163.98    8.50 
   0   8   2  170.48   10.20 
   0   8  -2  165.48    7.20 
  -1  -8  -2   14.50    2.60 
  -1  -8  -2   13.80    2.70 
  -1   8  -2   17.20    1.80 
  -1   8  -2   12.50    1.80 
   1   8   2   16.40    3.30 
  -2  -8  -2   41.60    4.50 
  -2  -8  -2   35.90    4.00 
   2   8   2   31.90    4.70 
  -2   8  -2   33.90    2.60 
  -2   8  -2   37.00    2.20 
  -3  -8  -2    8.80    2.80 
  -3  -8  -2    3.60    2.10 
  -3   8  -2    8.10    1.30 
  -3   8  -2    7.90    1.60 
  -4  -8  -2  122.89    8.40 
  -4  -8  -2  114.69    9.10 
   4   8   2  135.19   10.10 
  -4   8  -2  121.69    5.80 
  -4   8  -2  125.69    5.90 
  -5  -8  -2   15.70    5.10 
  -5   8  -2   15.40    2.70 
  -5   8  -2   18.20    2.70 
  -6  -8  -2   44.70    6.60 
  -6   8  -2   33.70    4.00 
  -4  -9   2    1.50    1.40 
  -4  -9   2    0.40    1.70 
  -4   9   2    2.70    1.20 
  -4   9   2   -1.90    1.70 
   3   9  -2    7.70    3.20 
  -3   9   2    9.00    2.70 
  -3   9   2   10.90    3.00 
  -2   9   2   18.10    2.60 
  -2   9   2   16.60    3.10 
   2   9  -2   16.90    3.30 
   1   9  -2    2.30    1.70 
  -1   9   2    5.40    1.70 
  -1   9   2    4.60    2.10 
   0   9  -2  144.09    6.60 
   0   9   2  134.39    7.90 
   0   9  -2  135.49    6.80 
   0   9   2  135.79    8.50 
  -1  -9  -2   36.50    3.30 
  -1  -9  -2   29.60    3.30 
  -1   9  -2   26.50    2.40 
   1   9   2   31.40    4.20 
   1   9   2   27.30    4.70 
  -2  -9  -2   70.39    5.30 
  -2  -9  -2   77.79    7.00 
  -2   9  -2   80.69    3.40 
  -2   9  -2   81.39    4.20 
  -3  -9  -2   18.90    3.60 
  -3  -9  -2   12.80    3.10 
  -3   9  -2   18.70    2.30 
  -3   9  -2   19.90    1.90 
   3   9   2   19.70    5.50 
  -4  -9  -2   43.40    5.30 
  -4   9  -2   41.30    3.30 
  -4   9  -2   50.09    3.80 
 -11   0   3    8.90    6.40 
 -10   0   3    3.60    2.80 
  10   0  -3   -1.60    2.60 
   9   0  -3    1.10    2.00 
  -9   0   3    3.20    2.20 
   8   0  -3    3.20    2.50 
  -8   0   3   -0.60    1.80 
  -7   0   3    0.80    1.60 
   7   0  -3   -0.90    1.90 
   7   0  -3    0.10    1.30 
  -7   0   3    0.10    1.00 
   6   0  -3   -1.90    1.00 
  -6   0   3    1.90    1.50 
  -6   0   3   -0.50    0.70 
   6   0  -3    1.50    1.20 
  -5   0   3    1.40    1.30 
   5   0  -3    0.40    1.00 
  -5   0   3   -1.20    1.10 
   5   0  -3    0.60    1.10 
  -4   0   3    0.60    0.70 
   4   0  -3   -0.90    0.50 
   4   0  -3    0.40    0.70 
  -4   0   3    0.10    0.50 
  -3   0   3    0.10    0.40 
   3   0  -3    1.10    0.70 
  -3   0   3   -0.60    0.40 
   3   0  -3    0.50    0.70 
  -2   0   3    0.30    0.50 
  -2   0   3    0.10    0.40 
   2   0  -3    1.50    0.60 
   1   0  -3    0.10    0.20 
   1   0  -3    0.30    0.20 
  -1   0   3    1.10    0.40 
  -1   0   3    0.70    0.30 
   0   0   3    0.10    0.20 
   0   0  -3   -0.10    0.20 
   0   0  -3   -0.20    0.10 
   0   0   3   -0.10    0.20 
   0   0  -3   -0.20    0.20 
   0   0   3   -0.20    0.20 
  -1   0  -3    0.00    0.30 
  -1   0  -3   -0.20    0.20 
  -1   0  -3    0.40    0.30 
   1   0   3    0.30    0.40 
   1   0   3    1.10    0.50 
   1   0   3   -0.40    0.20 
   2   0   3   -0.10    0.60 
  -2   0  -3    0.30    0.60 
  -2   0  -3    0.00    0.60 
   2   0   3    0.50    0.50 
  -3   0  -3    0.90    0.80 
   3   0   3    0.90    0.80 
   3   0   3   -0.20    0.70 
  -3   0  -3   -0.70    0.60 
  -4   0  -3    0.20    0.80 
   4   0   3   -0.60    0.70 
  -4   0  -3    0.10    0.80 
   4   0   3    0.10    1.00 
  -5   0  -3   -0.20    0.80 
  -5   0  -3    0.90    1.30 
   5   0   3    1.40    1.60 
   5   0   3    2.40    1.40 
   6   0   3   -0.10    1.40 
  -6   0  -3   -0.60    1.80 
  -6   0  -3    0.60    1.40 
  -7   0  -3    2.60    2.00 
   7   0   3   -2.20    1.20 
  -8   0  -3   -0.20    1.60 
   8   0   3   -1.40    2.10 
  -9   0  -3    1.30    2.30 
   9   0   3    0.40    3.10 
  10   0   3   -1.50    3.10 
 -10   0  -3    5.50    4.20 
 -11   0  -3   -3.40    3.60 
  11   0   3   -2.60    3.80 
 -11  -1   3   -2.30    2.70 
  11  -1  -3    8.20    5.20 
  11   1  -3    1.90    3.90 
 -11   1   3   -1.50    3.40 
 -10  -1   3   10.00    3.80 
  10  -1  -3    8.40    3.50 
 -10   1   3   10.70    5.20 
  10   1  -3   17.80    5.80 
  -9  -1   3   33.50    6.30 
   9  -1  -3   26.70    5.40 
  -9   1   3   45.80    6.00 
   9   1  -3   33.10    7.10 
  -8  -1   3   65.09    7.40 
  -8  -1   3   55.69    6.00 
   8  -1  -3   55.39    6.80 
   8   1  -3   64.09    8.70 
  -8   1   3   70.69    7.20 
   7  -1  -3   23.60    4.70 
  -7  -1   3   23.40    4.80 
  -7  -1   3   15.60    3.50 
  -7   1   3   25.40    4.60 
   7   1  -3   17.30    3.40 
   7   1  -3   19.00    3.80 
   6  -1  -3    1.30    1.00 
  -6  -1   3   -0.60    1.00 
   6  -1  -3    0.20    1.30 
  -6  -1   3    1.60    1.60 
  -6   1   3    0.60    2.30 
  -6   1   3    2.80    1.40 
   6   1  -3    1.50    1.50 
   6   1  -3    0.90    1.20 
  -5  -1   3   13.90    2.70 
  -5  -1   3   11.30    2.70 
   5  -1  -3   12.50    1.80 
  -5   1   3    7.20    1.70 
  -5   1   3    8.10    2.10 
   5   1  -3   11.10    2.30 
   5   1  -3    7.40    2.00 
   4  -1  -3  509.95   15.80 
  -4  -1   3  526.85   16.80 
  -4  -1   3  516.05   16.00 
   4  -1  -3  533.95   15.00 
  -4   1   3  518.65   16.00 
  -4   1   3  531.45   15.60 
   4   1  -3  535.15   16.50 
   4   1  -3  520.55   16.10 
   3  -1  -3  858.01   21.30 
   3  -1  -3  878.41   22.10 
  -3  -1   3  831.62   22.50 
   3   1  -3  853.01   21.80 
  -3   1   3  829.62   22.00 
  -3   1   3  865.01   21.30 
   3   1  -3  857.61   22.30 
   2  -1  -3 2192.58   48.10 
  -2  -1   3 2120.69   48.10 
   2  -1  -3 2108.79   47.60 
  -2  -1   3 2185.28   48.00 
  -2   1   3 2157.88   47.40 
   2   1  -3 2105.09   47.50 
  -2   1   3 2062.19   48.00 
  -1  -1   3  937.31   21.80 
   1  -1  -3  949.80   22.30 
  -1  -1   3  910.61   21.50 
   1  -1  -3  979.20   22.00 
   1  -1  -3  937.71   22.50 
  -1  -1   3  935.61   21.50 
  -1   1   3  935.41   22.70 
   1   1  -3  931.51   21.50 
  -1   1   3  950.50   22.10 
  -1   1   3  942.51   22.20 
   0  -1  -3  558.34   14.70 
   0  -1   3  551.74   12.40 
   0  -1   3  553.14   13.40 
   0  -1   3  545.65   12.80 
   0  -1  -3  547.05   14.10 
   0   1  -3  538.55   12.70 
   0   1  -3  530.25   13.00 
   0   1   3  551.34   14.60 
   0   1   3  563.44   14.20 
   0   1  -3  571.44   13.20 
   0   1   3  552.54   14.20 
  -1  -1  -3   60.99    3.60 
  -1  -1  -3   66.09    3.50 
   1  -1   3   58.29    3.00 
   1  -1   3   57.99    2.50 
  -1  -1  -3   62.59    3.70 
   1   1   3   58.19    3.60 
  -1   1  -3   49.40    4.00 
  -1   1  -3   64.09    3.00 
   1   1   3   58.89    3.40 
   2  -1   3  106.29    4.50 
   2  -1   3  109.29    5.10 
  -2  -1  -3  124.79    5.90 
  -2  -1  -3  101.09    5.40 
  -2   1  -3  119.39    5.00 
  -2   1  -3  110.49    4.90 
   2   1   3  107.09    5.40 
   2   1   3  102.29    6.00 
   3  -1   3  419.66   13.60 
  -3  -1  -3  401.76   14.00 
   3  -1   3  387.86   12.20 
  -3   1  -3  396.66   13.10 
   3   1   3  413.06   14.00 
  -3   1  -3  418.66   12.80 
   3   1   3  429.76   14.60 
  -4  -1  -3  197.08    9.30 
   4  -1   3  206.28    9.50 
  -4  -1  -3  181.58    9.40 
   4  -1   3  193.88    8.10 
  -4   1  -3  191.88    8.30 
   4   1   3  188.38    9.20 
  -4   1  -3  195.88    9.10 
   4   1   3  202.48   10.10 
  -5  -1  -3  197.28    9.80 
   5  -1   3  174.98   12.20 
  -5  -1  -3  201.58   10.70 
   5  -1   3  213.28    9.00 
   5   1   3  211.28   11.20 
   5   1   3  203.88   10.20 
  -5   1  -3  192.58   12.20 
  -5   1  -3  203.58    9.60 
  -6  -1  -3  235.68   11.50 
  -6  -1  -3  262.97   13.30 
   6  -1   3  249.08   13.00 
  -6   1  -3  236.98   11.10 
   6   1   3  246.08   12.10 
  -6   1  -3  239.78   12.40 
  -7  -1  -3   16.60    3.10 
   7  -1   3   26.20    5.10 
  -7  -1  -3   21.30    5.00 
   7   1   3   31.40    6.50 
  -7   1  -3   28.60    5.20 
  -8  -1  -3  188.98   12.90 
   8  -1   3  180.18   12.60 
  -8   1  -3  184.88   12.60 
   8   1   3  195.38   13.80 
   9  -1   3    3.80    3.10 
  -9  -1  -3    3.80    2.80 
  -9   1  -3   -0.30    2.20 
   9   1   3    7.20    3.00 
 -10  -1  -3   -6.30    2.90 
  10  -1   3   -2.20    3.10 
 -10   1  -3    6.70    3.50 
  10   1   3   -2.40    3.10 
 -11  -1  -3   -0.10    4.80 
  11  -1   3    5.80    4.00 
  11   1   3    9.60    5.30 
 -11   1  -3    4.80    3.70 
 -11  -2   3   69.09    9.90 
  11  -2  -3   69.99    9.20 
  11   2  -3   95.29   11.50 
 -11   2   3   66.29    8.20 
 -10  -2   3    3.20    3.80 
  10  -2  -3    1.20    2.70 
 -10   2   3   10.80    3.90 
  10   2  -3    7.40    4.80 
   9  -2  -3    3.00    2.40 
  -9  -2   3    0.80    2.90 
  -9  -2   3   -0.80    2.00 
  -9   2   3    3.60    2.60 
   9   2  -3    6.00    3.30 
  -8  -2   3   12.40    3.10 
   8  -2  -3    9.00    3.10 
  -8  -2   3    9.60    3.60 
   8   2  -3    5.70    2.60 
  -8   2   3    6.70    3.00 
   8   2  -3   10.10    4.50 
   7  -2  -3   74.49    6.70 
  -7  -2   3   68.89    6.90 
  -7  -2   3   70.09    6.30 
   7   2  -3   74.89    7.60 
   7   2  -3   81.39    6.60 
  -7   2   3   70.79    6.60 
  -6  -2   3  167.38    9.10 
  -6  -2   3  162.28    9.90 
   6  -2  -3  178.08    9.40 
   6   2  -3  160.78   10.00 
  -6   2   3  176.78    9.10 
   6   2  -3  168.08    8.90 
  -5  -2   3  197.98    9.30 
   5  -2  -3  205.48    8.30 
  -5  -2   3  208.08   10.40 
   5  -2  -3  196.88    9.20 
   5   2  -3  198.98   10.10 
  -5   2   3  207.28    9.00 
  -5   2   3  202.28    9.10 
   5   2  -3  201.48    9.30 
  -4  -2   3   36.30    3.60 
  -4  -2   3   26.00    2.90 
   4  -2  -3   30.00    3.00 
   4  -2  -3   26.60    2.50 
   4   2  -3   26.90    3.10 
   4   2  -3   26.00    2.80 
  -4   2   3   29.00    2.60 
  -4   2   3   25.70    2.70 
  -3  -2   3  908.41   23.70 
   3  -2  -3  923.91   23.10 
  -3  -2   3  936.31   24.60 
   3  -2  -3  931.01   23.60 
   3   2  -3  901.31   23.90 
  -3   2   3  962.10   22.90 
  -3   2   3  882.91   23.50 
  -2  -2   3  557.74   15.30 
   2  -2  -3  576.04   15.20 
   2  -2  -3  572.24   15.00 
  -2  -2   3  569.44   15.00 
   2   2  -3  567.54   15.20 
  -2   2   3  568.84   14.90 
  -2   2   3  560.74   15.50 
   0  -2  -3   54.89    3.40 
   0  -2  -3   57.79    2.90 
   0  -2   3   59.29    2.20 
   0   2   3   55.39    3.40 
   0   2  -3   50.89    1.70 
   0   2  -3   54.79    1.80 
   0   2  -3   54.19    1.80 
  -1  -2  -3  494.95   14.10 
  -1  -2  -3  495.95   14.90 
  -1  -2  -3  506.75   15.00 
   1  -2   3  492.25   12.40 
  -1   2  -3  488.75   11.70 
  -1   2  -3  546.15   12.00 
  -1   2  -3  498.35   11.80 
  -1   2  -3  496.75   12.10 
   2  -2   3   96.39    2.90 
   2  -2   3  100.29    4.50 
  -2  -2  -3   95.19    5.50 
  -2  -2  -3   97.79    5.20 
   2   2   3   91.09    5.30 
  -2   2  -3   97.29    3.90 
   2   2   3  103.19    5.90 
  -2   2  -3   93.59    4.10 
   3  -2   3  101.49    5.50 
  -3  -2  -3  104.29    6.20 
  -3  -2  -3   99.59    6.10 
   3  -2   3   99.69    3.90 
  -3   2  -3  101.59    5.20 
   3   2   3   97.19    7.80 
  -3   2  -3  106.39    4.80 
   3   2   3   94.39    6.00 
  -4  -2  -3   36.20    4.10 
   4  -2   3   45.80    3.00 
   4  -2   3   49.10    5.20 
  -4  -2  -3   47.30    4.80 
   4   2   3   45.50    4.40 
   4   2   3   44.20    4.70 
  -4   2  -3   43.80    4.80 
  -4   2  -3   40.70    4.20 
   5  -2   3   25.80    3.60 
  -5  -2  -3   22.30    4.00 
  -5  -2  -3   14.90    3.30 
  -5   2  -3   21.50    2.90 
   5   2   3   22.00    3.80 
   5   2   3   22.30    4.60 
  -5   2  -3   22.50    3.80 
  -6  -2  -3   79.59    7.20 
   6  -2   3   78.29    6.90 
  -6  -2  -3   83.89    6.70 
  -6   2  -3   75.69    6.60 
   6   2   3   78.59    6.70 
   6   2   3   82.09    7.80 
   7  -2   3   22.80    5.10 
  -7  -2  -3   33.20    5.80 
  -7  -2  -3   21.80    4.40 
  -7   2  -3   32.00    5.50 
   7   2   3   21.80    4.50 
   7   2   3   23.60    4.70 
  -8  -2  -3   60.29    7.30 
  -8  -2  -3   50.99    6.20 
   8  -2   3   49.10    6.80 
   8   2   3   49.99    8.70 
  -8   2  -3   66.69    7.00 
  -9  -2  -3   68.89    9.00 
   9  -2   3   82.99    9.30 
   9   2   3   85.79   10.20 
  -9   2  -3   71.49    8.00 
 -10  -2  -3    2.60    3.40 
  10  -2   3    2.00    3.00 
 -10   2  -3   -3.10    2.60 
  10   2   3    1.10    3.00 
  10  -3  -3   -0.50    2.30 
  10   3  -3    6.80    3.90 
 -10   3   3    0.10    2.20 
  -9  -3   3  102.89   10.00 
  -9  -3   3   99.39    8.70 
   9  -3  -3  114.59    9.60 
   9   3  -3  119.99   11.50 
  -9   3   3  107.09    9.50 
   8  -3  -3   89.79   12.10 
  -8  -3   3   97.79    8.10 
  -8  -3   3  102.99    9.00 
   8   3  -3  101.49    9.70 
  -8   3   3   99.89    8.70 
   7  -3  -3   43.00    5.20 
  -7  -3   3   52.79    5.50 
  -7  -3   3   49.80    5.90 
  -7   3   3   41.60    5.00 
   7   3  -3   51.19    6.20 
   7   3  -3   50.49    5.20 
  -6  -3   3   60.39    5.90 
  -6  -3   3   69.09    5.80 
   6  -3  -3   59.79    5.20 
   6   3  -3   58.89    6.20 
  -6   3   3   68.29    5.40 
   6   3  -3   66.69    5.60 
   5  -3  -3    4.20    1.50 
  -5  -3   3    3.30    1.80 
  -5  -3   3    2.00    1.50 
  -5   3   3    2.60    1.30 
   5   3  -3    3.20    1.60 
   4  -3  -3  239.68    8.90 
  -4  -3   3  248.08   10.00 
   4  -3  -3  257.07    9.70 
  -4  -3   3  246.68   10.60 
   4   3  -3  249.28   10.40 
  -4   3   3  259.17    9.00 
  -4   3   3  243.68    9.60 
  -3  -3   3  119.29    5.90 
  -3  -3   3  114.89    5.60 
   3  -3  -3  112.49    5.40 
   3  -3  -3  113.19    5.10 
  -3   3   3  109.19    5.60 
   3   3  -3  119.09    6.30 
  -3   3   3  109.09    5.00 
  -2  -3   3 2014.80   45.60 
   2  -3  -3 2067.19   46.60 
   2  -3  -3 2136.69   47.30 
  -2  -3   3 2096.89   47.10 
   2   3  -3 2051.29   47.60 
  -2   3   3 2035.10   48.10 
  -2   3   3 1994.50   46.80 
   2   3  -3 2209.48   48.00 
  -2   3   3 2042.50   47.10 
  -1  -3   3  822.32   19.10 
   1  -3  -3  811.92   20.80 
  -1   3   3  781.52   20.20 
  -1   3   3  786.72   21.00 
  -1   3   3  806.42   20.50 
   1   3  -3  862.51   19.50 
   1   3  -3  783.02   19.30 
   0  -3  -3 1354.76   33.60 
   0  -3  -3 1363.66   30.90 
   0  -3  -3 1342.47   33.00 
   0   3   3 1368.96   33.10 
   0   3   3 1330.07   32.30 
  -1  -3  -3  462.15   14.60 
  -1  -3  -3  457.45   13.30 
  -1  -3  -3  466.55   14.80 
  -2  -3  -3  529.65   16.90 
  -2  -3  -3  525.75   17.40 
  -2  -3  -3  525.45   15.90 
   2  -3   3  549.65   13.90 
  -2   3  -3  527.95   13.40 
  -2   3  -3  532.45   12.70 
  -2   3  -3  515.25   13.00 
  -3  -3  -3  435.86   15.20 
  -3  -3  -3  449.56   14.80 
   3  -3   3  339.27   16.20 
  -3   3  -3  355.36   14.70 
   3   3   3  454.15   15.40 
  -3   3  -3  401.86   13.70 
   3   3   3  433.56   15.80 
  -4  -3  -3   -0.20    1.20 
   4  -3   3    0.70    0.60 
  -4  -3  -3   -0.70    0.70 
   4  -3   3   -0.80    1.00 
   4   3   3    0.70    1.30 
   4   3   3    3.80    1.80 
  -4   3  -3    1.30    1.10 
  -4   3  -3   -0.30    0.70 
  -5  -3  -3 1282.57   42.80 
  -5  -3  -3 1482.05   40.40 
   5  -3   3 1469.95   38.30 
   5   3   3 1419.26   41.30 
   5   3   3 1414.26   39.90 
  -5   3  -3 1407.76   37.40 
  -6  -3  -3  234.88   12.80 
   6  -3   3  224.78   11.80 
  -6  -3  -3  215.18   11.70 
   6   3   3  241.98   12.90 
   6   3   3  233.38   13.70 
  -6   3  -3  230.28   11.70 
  -7  -3  -3   84.29    7.90 
  -7  -3  -3  106.89   10.20 
   7  -3   3   81.69    7.60 
   7   3   3   79.59    8.90 
  -7   3  -3   83.49    7.30 
  -8  -3  -3  112.99   10.00 
  -8  -3  -3   97.09    9.30 
   8  -3   3   97.79    9.10 
  -8   3  -3  104.49    9.00 
   8   3   3   83.99   10.00 
   9  -3   3   49.00    7.20 
  -9  -3  -3   49.70    8.40 
  -9   3  -3   43.20    6.20 
   9   3   3   48.50    9.70 
 -10  -3  -3    3.50    4.70 
  10  -3   3    3.00    3.80 
  10   3   3    4.20    4.80 
 -10   3  -3    6.30    3.60 
  10  -4  -3   -0.30    4.90 
 -10   4   3    1.90    2.60 
  10   4  -3   -1.10    4.60 
   9  -4  -3    1.30    2.30 
  -9  -4   3    2.10    2.80 
  -9   4   3    4.30    2.40 
   9   4  -3    6.60    3.30 
  -8  -4   3   40.60    5.40 
   8  -4  -3   52.89    6.10 
  -8  -4   3   48.10    6.50 
  -8   4   3   51.29    6.00 
   8   4  -3   52.89    5.70 
   8   4  -3   47.80    6.80 
  -7  -4   3   42.20    5.20 
   7  -4  -3   42.70    8.30 
  -7  -4   3   38.80    6.20 
   7   4  -3   48.00    5.30 
   7   4  -3   28.20    7.00 
   6  -4  -3  216.98   10.40 
  -6  -4   3  211.98   11.40 
  -6  -4   3  200.88   10.50 
   6   4  -3  192.28   11.70 
  -6   4   3  203.18    9.80 
   6   4  -3  204.58   10.70 
  -5  -4   3  123.49    7.40 
   5  -4  -3  132.99    7.20 
  -5  -4   3  124.89    7.80 
   5   4  -3   99.79    7.70 
   5   4  -3  120.29    7.60 
  -5   4   3  130.69    6.50 
  -4  -4   3   68.89    4.90 
   4  -4  -3   66.89    4.50 
  -4  -4   3   61.49    4.70 
   4   4  -3   67.19    5.50 
  -4   4   3   60.79    3.90 
  -3  -4   3  112.69    5.70 
  -3  -4   3  106.89    5.20 
   3  -4  -3  108.79    5.40 
  -3  -4   3  107.39    4.60 
  -3   4   3  110.99    5.30 
   3   4  -3  107.29    6.40 
  -3   4   3  109.59    5.90 
  -3   4   3  107.09    5.10 
   3   4  -3  106.09    6.00 
   2  -4  -3   45.70    3.10 
  -2  -4   3   43.70    3.00 
   2   4  -3   38.10    3.10 
  -2   4   3   40.30    2.90 
  -2   4   3   41.20    3.30 
  -2   4   3   43.30    3.10 
   2   4  -3   39.80    3.10 
  -1  -4   3 2783.32   59.29 
   1   4  -3 2733.83   59.49 
  -1   4   3 2754.52   61.29 
   1   4  -3 2699.43   59.99 
  -1   4   3 2615.44   64.29 
   0  -4  -3   22.40    1.50 
   0  -4  -3   24.80    2.90 
   0  -4  -3   23.30    2.60 
   0   4   3   22.80    2.30 
  -1  -4  -3  285.87    9.10 
  -1  -4  -3  276.77   12.20 
  -1  -4  -3  292.17   11.10 
   1   4   3  267.27   10.20 
   2  -4   3  272.97    9.60 
  -2  -4  -3  302.37   10.60 
  -2  -4  -3  297.07   11.80 
  -2  -4  -3  304.97   12.40 
  -2   4  -3  274.77    7.90 
   2   4   3  296.27   11.50 
   2   4   3  287.57   12.30 
  -3  -4  -3    1.00    1.30 
  -3  -4  -3    0.20    0.90 
   3  -4   3    0.00    0.70 
  -3  -4  -3    0.30    1.00 
   3   4   3   -0.60    0.90 
  -3   4  -3    1.20    0.70 
  -3   4  -3    0.40    0.40 
   3   4   3   -0.40    0.90 
  -4  -4  -3   40.00    4.20 
  -4  -4  -3   35.90    4.30 
   4  -4   3   35.90    3.60 
  -4   4  -3   40.90    3.50 
   4   4   3   33.30    4.50 
   4   4   3   35.60    4.40 
  -5  -4  -3    4.10    2.00 
   5  -4   3    3.80    0.80 
  -5  -4  -3    4.30    2.40 
   5  -4   3    6.40    2.10 
   5   4   3    2.00    1.90 
  -5   4  -3    4.70    1.80 
   5   4   3    4.70    2.40 
  -6  -4  -3   19.00    3.70 
   6  -4   3   10.70    3.10 
  -6  -4  -3   16.30    6.10 
   6   4   3   12.70    3.90 
  -6   4  -3   22.00    3.90 
   6   4   3   18.60    4.10 
  -7  -4  -3  100.79    8.80 
  -7  -4  -3   79.99    7.60 
   7  -4   3   84.89    7.80 
   7   4   3   77.49    9.00 
  -7   4  -3   84.89    7.40 
   7   4   3   99.19    8.70 
  -8  -4  -3   70.09    7.50 
  -8  -4  -3   53.79    7.40 
   8  -4   3   70.49    7.70 
   8   4   3   79.39    8.10 
   8   4   3   64.39    9.10 
  -8   4  -3   61.29    7.10 
   9  -4   3   17.80    4.50 
  -9  -4  -3   26.50    5.90 
  -9   4  -3   25.00    5.40 
   9   4   3   32.40    7.70 
  10  -4   3    2.50    3.10 
  10   4   3   -2.10    5.70 
 -10   4  -3   -2.70    2.00 
   9  -5  -3   34.30    6.00 
  -9   5   3   53.89    6.70 
  -8  -5   3  121.09   10.00 
   8  -5  -3  153.48   10.20 
  -8  -5   3  149.88   10.80 
  -8   5   3  139.39    9.70 
   8   5  -3  110.99   11.50 
   8   5  -3  143.49   10.10 
  -7  -5   3   27.90    4.90 
  -7  -5   3   20.50    3.90 
   7  -5  -3   25.60    4.30 
  -7   5   3   25.50    4.40 
   7   5  -3   19.10    4.30 
  -6  -5   3    3.00    2.60 
   6  -5  -3    5.40    2.00 
  -6  -5   3    2.70    1.80 
   6   5  -3    0.80    1.80 
   6   5  -3    2.60    1.80 
  -6   5   3    2.30    1.30 
  -5  -5   3   14.80    3.10 
  -5  -5   3   12.20    2.50 
   5  -5  -3   10.20    2.20 
  -5   5   3    7.50    1.90 
   5   5  -3   11.70    3.30 
  -4  -5   3  143.19    7.50 
  -4  -5   3  142.89    6.70 
   4  -5  -3  142.29    6.90 
   4   5  -3  132.99    7.90 
   4   5  -3  133.69    8.50 
  -4   5   3  150.48    7.00 
  -4   5   3  140.09    6.50 
   3  -5  -3    4.30    1.30 
  -3  -5   3    5.10    1.60 
  -3   5   3    6.60    1.40 
   3   5  -3    2.90    1.40 
  -3   5   3    4.20    1.20 
   3   5  -3    3.70    1.50 
   2  -5  -3   37.60    2.90 
  -2   5   3   40.90    3.10 
   2   5  -3   39.50    3.30 
  -2   5   3   39.40    3.10 
   2   5  -3   32.10    3.10 
   1  -5  -3  434.26   13.40 
  -1  -5   3  438.56   11.40 
  -1   5   3  431.86   13.60 
   1   5  -3  442.36   12.60 
  -1   5   3  424.26   13.50 
   0  -5  -3 3199.18   73.29 
   0  -5  -3 3161.58   72.79 
   0   5  -3 3203.18   68.09 
   0   5   3 3132.79   72.29 
  -1  -5  -3   28.80    1.90 
  -1  -5  -3   25.20    3.20 
  -1  -5  -3   31.70    3.50 
   1   5   3   29.80    3.30 
  -2  -5  -3   49.50    3.50 
  -2  -5  -3   51.39    4.90 
  -2  -5  -3   52.19    4.70 
  -2   5  -3   51.99    2.00 
   2   5   3   41.20    4.20 
  -3  -5  -3  288.87   13.00 
  -3  -5  -3  317.97   14.10 
   3  -5   3  318.77    9.40 
  -3  -5  -3  308.37   11.60 
  -3   5  -3  293.57    8.90 
   3   5   3  277.87   12.90 
   3   5   3  293.07   13.90 
  -4  -5  -3  109.49    8.00 
  -4  -5  -3  130.89    9.30 
  -4  -5  -3  124.59    7.40 
   4  -5   3  124.19    6.30 
   4   5   3  132.89    8.80 
  -4   5  -3  117.69    6.00 
  -4   5  -3  124.19    5.40 
   4   5   3  119.79    9.10 
   5  -5   3   76.79    5.60 
  -5  -5  -3   66.99    6.20 
  -5  -5  -3   64.99    5.80 
   5   5   3   79.79    7.20 
  -5   5  -3   68.99    5.20 
  -6  -5  -3   56.39    6.30 
  -6  -5  -3   66.19    6.40 
   6  -5   3   61.49    5.80 
  -6   5  -3   59.59    5.40 
   6   5   3   70.89    7.80 
   6   5   3   54.59    6.80 
   7  -5   3    1.90    2.00 
  -7  -5  -3   -1.00    3.50 
  -7  -5  -3    3.80    2.30 
   7   5   3   -0.30    2.90 
  -7   5  -3    3.70    1.90 
   7   5   3    1.50    3.30 
  -8  -5  -3    3.50    4.00 
   8  -5   3    1.40    2.20 
   8   5   3   -6.30    2.80 
   8   5   3   -0.30    3.50 
  -8   5  -3    0.80    1.90 
   9  -5   3    4.30    2.80 
  -9   5  -3    4.30    2.50 
   9  -6  -3   25.90    5.50 
  -9   6   3   30.70    5.70 
   8  -6  -3    2.10    2.40 
  -8   6   3    6.90    2.70 
  -7  -6   3    0.10    2.10 
   7  -6  -3    3.70    2.00 
   7   6  -3    1.00    2.70 
  -7   6   3    4.60    2.10 
   7   6  -3    2.20    3.20 
  -6  -6   3   35.30    3.90 
  -6  -6   3   31.20    4.30 
   6  -6  -3   34.40    4.10 
  -6   6   3   30.70    3.70 
   6   6  -3   24.10    6.50 
   5  -6  -3  186.98    8.70 
  -5  -6   3  173.78    9.40 
  -5  -6   3  159.98    8.50 
   5   6  -3  174.48   10.00 
  -5   6   3  165.28    7.80 
   5   6  -3  158.28   10.20 
  -5   6   3  169.68    8.50 
  -4  -6   3  279.07   11.50 
   4  -6  -3  284.37   10.60 
   4   6  -3  290.17   13.10 
   4   6  -3  282.17   12.60 
  -4   6   3  272.27   10.60 
  -4   6   3  283.97   11.00 
  -3  -6   3   -0.10    1.00 
   3  -6  -3    0.30    0.70 
   3   6  -3    2.60    1.60 
  -3   6   3    0.50    0.90 
   3   6  -3   -1.30    0.90 
  -3   6   3    1.90    1.10 
  -2  -6   3  108.19    5.20 
   2  -6  -3  119.29    5.60 
  -2   6   3  119.59    6.10 
  -2   6   3  124.69    6.40 
   2   6  -3  105.39    6.10 
  -1  -6   3  420.86   11.90 
   1  -6  -3  442.86   13.60 
  -1  -6   3  445.16   11.20 
   1  -6  -3  393.86   14.30 
  -1   6   3  435.76   14.10 
  -1   6   3  423.16   14.20 
   1   6  -3  426.06   13.00 
   0  -6  -3  323.27   11.90 
   0  -6  -3  308.07   12.10 
   0   6   3  315.27   12.00 
   0   6  -3  322.07    9.10 
  -1  -6  -3   42.70    4.20 
  -1  -6  -3   36.30    4.00 
   1   6   3   36.60    3.90 
  -2  -6  -3   72.19    5.90 
  -2  -6  -3   69.99    5.70 
  -2  -6  -3   65.49    3.10 
  -2   6  -3   68.99    2.50 
   2   6   3   71.89    5.60 
  -3  -6  -3   18.00    4.00 
  -3  -6  -3   23.10    3.40 
  -3  -6  -3   16.00    2.50 
   3   6   3   14.70    3.10 
  -3   6  -3   13.30    1.50 
  -4  -6  -3    0.60    1.20 
   4  -6   3    2.60    1.00 
  -4  -6  -3    5.10    1.70 
  -4  -6  -3    0.20    2.40 
   4   6   3    2.40    2.00 
  -4   6  -3    4.90    1.20 
   5  -6   3   13.60    2.60 
  -5  -6  -3   16.90    4.10 
  -5  -6  -3   14.00    3.40 
  -5  -6  -3   19.10    3.60 
   5   6   3   14.90    4.60 
  -5   6  -3   14.10    2.70 
   5   6   3   15.20    3.80 
   6  -6   3   56.99    5.40 
  -6  -6  -3   49.50    6.10 
  -6  -6  -3   54.19    6.10 
  -6  -6  -3   60.09    7.60 
   6   6   3   64.79    7.30 
  -6   6  -3   57.79    5.50 
   7  -6   3  781.62   26.10 
  -7  -6  -3  762.62   32.10 
   7   6   3  667.63   31.10 
  -7   6  -3  799.52   26.60 
   7   6   3  752.02   35.10 
   8  -6   3   88.89    7.90 
  -8  -6  -3   90.99   10.70 
  -8   6  -3   97.69    8.50 
   7  -7  -3   27.40    5.00 
  -7   7   3   29.20    4.30 
  -7   7   3   22.80    4.20 
  -6  -7   3    8.10    2.30 
   6  -7  -3    2.80    1.60 
   6   7  -3   13.30    3.70 
  -6   7   3    8.30    2.40 
  -6   7   3    6.20    2.00 
   6   7  -3    1.00    6.20 
   5  -7  -3   66.49    5.00 
  -5  -7   3   59.69    5.70 
  -5   7   3   60.79    5.20 
  -5   7   3   63.69    4.70 
   5   7  -3   59.29    6.00 
   5   7  -3   43.00    6.70 
  -4  -7   3    9.40    2.40 
   4  -7  -3    8.80    2.00 
  -4   7   3    8.80    2.20 
  -4   7   3    4.90    1.40 
   4   7  -3    6.80    2.40 
   4   7  -3   10.70    3.00 
  -3  -7   3   41.30    3.70 
   3  -7  -3   38.10    3.10 
  -3  -7   3   39.50    4.20 
  -3   7   3   34.50    3.70 
   3   7  -3   42.00    4.40 
  -3   7   3   37.70    3.40 
  -2  -7   3  101.89    7.10 
   2  -7  -3  109.29    5.30 
   2  -7  -3  112.39    6.50 
  -2  -7   3  112.99    5.30 
  -2   7   3  108.69    6.60 
   2   7  -3  117.19    6.70 
  -2   7   3  107.89    6.10 
   1  -7  -3   40.60    5.20 
   1  -7  -3   34.20    3.80 
  -1   7   3   41.20    4.00 
  -1   7   3   40.00    4.10 
   1   7  -3   35.40    3.30 
   0   7   3  848.72   27.20 
   0   7   3  843.22   25.00 
   0   7  -3  854.81   21.40 
  -1  -7  -3   96.59    6.50 
  -1  -7  -3   95.69    6.60 
  -1   7  -3   95.99    3.60 
  -1   7  -3   97.69    3.70 
   1   7   3   96.99    6.70 
  -2  -7  -3   28.60    4.20 
  -2  -7  -3   34.40    4.10 
  -2   7  -3   32.00    1.90 
  -2   7  -3   31.20    1.60 
   2   7   3   22.90    4.00 
  -3  -7  -3    1.60    1.50 
  -3  -7  -3    6.20    2.30 
  -3   7  -3    2.00    0.90 
   3   7   3    1.00    1.70 
  -4  -7  -3   -2.00    1.50 
  -4  -7  -3    1.20    1.80 
  -4   7  -3    0.30    0.80 
   4   7   3   -4.00    1.80 
  -5  -7  -3    1.40    2.10 
  -5  -7  -3    8.30    2.80 
  -5  -7  -3    4.50    2.10 
  -5   7  -3    7.80    2.00 
   6  -7   3    0.00    1.20 
  -6  -7  -3    4.20    2.50 
  -6   7  -3    0.30    1.40 
   7  -7   3    2.10    1.90 
  -7   7  -3    2.60    2.00 
   6  -8  -3  101.39    6.80 
  -6   8   3   96.59    6.60 
  -6   8   3  109.19    8.90 
  -5  -8   3    2.30    2.30 
   5  -8  -3    2.30    1.50 
  -5  -8   3    3.70    1.80 
  -5   8   3    0.60    1.90 
  -5   8   3    1.70    1.10 
   5   8  -3    0.70    2.40 
  -4  -8   3   25.60    4.10 
  -4  -8   3   13.50    2.60 
   4  -8  -3   15.80    2.30 
  -4   8   3   22.70    2.70 
  -4   8   3   24.80    3.60 
   4   8  -3   15.20    3.50 
  -3  -8   3    1.30    1.40 
   3  -8  -3   -0.20    1.00 
  -3  -8   3    2.40    1.30 
   3  -8  -3    2.40    1.00 
  -3   8   3    4.50    1.30 
  -3   8   3    0.60    1.70 
   3   8  -3    2.20    1.80 
   2  -8  -3    6.60    1.80 
   2  -8  -3    7.10    1.60 
  -2  -8   3    6.30    1.40 
  -2  -8   3    7.20    1.60 
  -2   8   3    4.70    2.00 
   2   8  -3    4.10    2.20 
  -2   8   3    5.90    1.80 
   1  -8  -3    3.80    1.20 
   1  -8  -3    1.00    1.20 
   1   8  -3   -1.10    1.10 
  -1   8   3   -0.40    1.10 
  -1   8   3    2.00    2.20 
   0  -8  -3    1.30    1.40 
   0  -8  -3    2.90    1.30 
   0   8  -3    2.90    1.00 
   0   8   3    2.80    1.10 
   0   8   3    1.90    1.90 
  -1  -8  -3   74.29    5.80 
  -1  -8  -3   71.09    5.80 
   1   8   3   81.79    6.70 
  -1   8  -3   85.09    3.80 
  -1   8  -3   78.79    3.50 
  -2  -8  -3   31.90    4.50 
  -2  -8  -3   51.39    5.10 
  -2   8  -3   39.40    2.00 
   2   8   3   47.90    5.50 
  -2   8  -3   44.70    2.50 
  -3  -8  -3   25.70    4.10 
  -3  -8  -3   23.20    4.40 
  -3   8  -3   26.60    2.20 
  -3   8  -3   30.30    2.10 
   3   8   3   17.90    4.60 
  -4  -8  -3   63.79    6.30 
  -4  -8  -3   65.79    7.10 
   4   8   3   64.99    7.40 
  -4   8  -3   62.89    4.10 
  -4   8  -3   69.49    4.00 
  -5  -8  -3    1.40    1.80 
  -5   8  -3    0.00    1.10 
  -6  -8  -3    3.40    2.30 
  -6   8  -3   -0.60    1.30 
  -4  -9   3   12.70    2.70 
  -4   9   3    4.70    1.70 
  -4   9   3    1.40    2.60 
  -3  -9   3   10.70    2.80 
  -3  -9   3   11.30    1.90 
   3   9  -3   16.70    3.60 
  -3   9   3   10.30    2.90 
   2   9  -3    0.60    1.60 
  -2   9   3    4.30    1.80 
  -2   9   3    0.30    1.80 
  -1   9   3    4.20    1.70 
  -1   9   3    6.80    2.60 
   1   9  -3    4.10    1.80 
   0  -9  -3  113.39    5.70 
   0   9   3  123.29    8.40 
   0   9  -3  114.99    5.40 
   0   9   3  106.19    7.30 
   0   9  -3  117.29    6.90 
  -1  -9  -3   -0.70    1.20 
  -1  -9  -3    0.20    1.10 
   1   9   3   -3.80    2.10 
  -1   9  -3   -0.70    0.90 
   1   9   3   -3.40    2.40 
  -2  -9  -3   -1.60    1.60 
  -2  -9  -3   -2.10    1.60 
   2   9   3   -2.40    2.40 
  -3  -9  -3    3.60    2.40 
  -3  -9  -3    7.70    2.50 
  -3   9  -3    9.20    1.40 
  -4  -9  -3    6.40    2.70 
  -4   9  -3    5.00    1.40 
 -11   0   4   16.40    6.80 
  11   0  -4    8.80    4.70 
 -10   0   4   75.09    8.70 
  10   0  -4   80.29    9.50 
   9   0  -4  595.44   25.40 
  -9   0   4  625.04   25.80 
   8   0  -4   -1.70    1.60 
  -8   0   4    1.40    2.20 
  -7   0   4   23.40    4.30 
  -7   0   4   30.50    4.30 
   7   0  -4   33.00    3.70 
   7   0  -4   35.00    7.00 
  -6   0   4  346.07   14.10 
  -6   0   4  360.76   15.00 
   6   0  -4  368.26   13.20 
   6   0  -4  369.46   14.70 
  -5   0   4  355.56   13.50 
   5   0  -4  358.26   12.20 
  -5   0   4  342.57   13.00 
   5   0  -4  354.66   13.30 
  -4   0   4 1513.15   38.00 
   4   0  -4 1537.35   38.30 
   4   0  -4 1603.94   37.30 
  -3   0   4    4.70    1.10 
   3   0  -4    4.80    1.30 
  -3   0   4    5.00    1.20 
   3   0  -4    7.30    1.40 
  -2   0   4 3374.56   74.49 
   2   0  -4 3478.05   73.89 
  -2   0   4 3333.87   74.09 
  -2   0   4 3350.56   74.09 
  -1   0   4 1248.38   28.40 
   1   0  -4 1197.48   27.60 
  -1   0   4 1177.78   27.30 
   1   0  -4 1199.28   27.70 
  -1   0   4 1151.58   27.80 
   0   0  -4   94.39    4.00 
   0   0   4   84.49    3.80 
   0   0  -4   94.79    4.20 
   0   0   4   91.59    4.20 
   0   0   4   94.49    3.80 
   0   0  -4   91.69    3.90 
  -1   0  -4 2933.71   66.39 
  -1   0  -4 2979.30   66.99 
   1   0   4 3145.79   67.69 
   1   0   4 2959.10   66.99 
  -1   0  -4 3032.40   67.09 
   1   0   4 2937.71   66.39 
  -2   0  -4 1026.00   27.40 
   2   0   4 1108.59   27.70 
  -2   0  -4 1007.90   26.70 
   2   0   4 1041.70   26.70 
  -2   0  -4 1087.29   27.10 
   3   0   4   36.90    4.40 
   3   0   4   28.90    2.90 
  -3   0  -4   27.50    3.00 
  -3   0  -4   30.30    3.20 
   4   0   4  107.89    7.00 
  -4   0  -4   96.19    6.20 
   4   0   4  107.99    6.40 
  -4   0  -4  107.59    6.80 
  -5   0  -4  630.64   20.30 
  -5   0  -4  611.84   21.50 
   5   0   4  637.64   22.10 
  -6   0  -4  261.47   12.20 
   6   0   4  274.17   14.20 
  -6   0  -4  282.47   14.00 
   6   0   4  274.87   12.70 
   7   0   4  129.99   10.30 
  -7   0  -4  134.49   10.20 
  -8   0  -4  264.57   15.50 
   8   0   4  254.77   15.70 
  -9   0  -4   71.59    8.20 
   9   0   4   74.99    9.30 
 -10   0  -4   92.69   10.20 
  10   0   4   92.49   10.80 
 -11   0  -4   17.10    6.60 
  11   0   4   15.70    5.80 
 -11  -1   4   62.29    9.00 
  11  -1  -4   61.09    9.30 
 -11   1   4   47.60    8.20 
  11   1  -4   46.00    7.90 
  10  -1  -4  242.08   15.90 
 -10  -1   4  251.17   16.60 
  10   1  -4  224.18   16.10 
 -10   1   4  251.37   16.20 
   9  -1  -4   65.99    7.80 
  -9  -1   4   73.39    8.20 
  -9   1   4   79.59    8.10 
   9   1  -4   76.59    9.00 
   8  -1  -4  575.94   22.50 
  -8  -1   4  623.94   24.20 
  -8  -1   4  526.95   20.90 
  -8   1   4  596.04   23.00 
   8   1  -4  518.95   28.50 
   7  -1  -4   52.09    5.50 
  -7  -1   4   43.30    5.70 
  -7  -1   4   47.50    5.00 
   7   1  -4   38.40    4.20 
   7   1  -4   54.79    5.80 
  -7   1   4   41.00    5.20 
  -6  -1   4  100.89    7.40 
   6  -1  -4   87.69    5.50 
  -6  -1   4   90.39    6.50 
   6   1  -4   94.99    7.00 
   6   1  -4  100.49    6.30 
  -6   1   4   80.59    7.90 
  -6   1   4   86.79    6.40 
  -5  -1   4    1.70    1.10 
   5  -1  -4   -0.60    0.70 
  -5  -1   4   -0.50    0.70 
   5  -1  -4   -0.10    0.70 
  -5   1   4    0.80    1.00 
   5   1  -4    0.20    1.00 
  -5   1   4   -1.10    0.70 
   5   1  -4    2.30    1.30 
   4  -1  -4    1.20    0.80 
  -4  -1   4    4.90    1.80 
  -4  -1   4    2.90    1.20 
   4  -1  -4    2.00    0.90 
   4   1  -4    2.70    1.20 
  -4   1   4    2.10    1.00 
   4   1  -4    3.40    1.50 
  -4   1   4    1.50    0.90 
   3  -1  -4 1541.35   36.90 
   3  -1  -4 1510.35   36.10 
  -3  -1   4 1500.65   36.80 
  -3  -1   4 1533.65   37.00 
  -3   1   4 1563.44   37.00 
   3   1  -4 1525.05   36.10 
  -3   1   4 1592.04   36.00 
   2  -1  -4  909.51   22.50 
  -2  -1   4  884.01   22.10 
   2  -1  -4  909.01   22.70 
  -2  -1   4  921.51   22.60 
  -2  -1   4  914.11   22.20 
  -2   1   4  939.31   22.60 
  -2   1   4  919.31   23.10 
   2   1  -4  927.11   21.90 
  -2   1   4  905.71   22.20 
  -1  -1   4 2478.95   55.19 
  -1  -1   4 2605.04   55.49 
  -1  -1   4 2515.75   54.59 
   1  -1  -4 2542.15   55.59 
   1  -1  -4 2531.25   56.39 
   1  -1  -4 2457.55   55.99 
  -1   1   4 2468.15   55.79 
  -1   1   4 2591.44   56.09 
   1   1  -4 2484.65   55.09 
  -1   1   4 2496.05   56.69 
   0  -1   4 4862.51  107.89 
   0  -1  -4 4988.80  108.99 
   0  -1   4 5090.69  107.59 
   0   1   4 5198.18  108.39 
   0   1   4 4952.10  108.29 
   0   1  -4 4858.61  106.99 
   0   1   4 5076.99  108.99 
  -1  -1  -4   76.39    4.10 
   1  -1   4   67.99    3.00 
   1  -1   4   67.89    3.60 
   1  -1   4   70.79    3.80 
  -1  -1  -4   63.39    4.10 
   1  -1   4   69.99    3.30 
  -1  -1  -4   71.99    4.30 
   1   1   4   68.59    3.90 
  -1   1  -4   66.79    3.50 
  -1   1  -4   67.79    3.40 
  -1   1  -4   70.99    3.60 
   2  -1   4  391.46   12.10 
  -2  -1  -4  383.86   12.80 
  -2  -1  -4  369.16   12.30 
  -2  -1  -4  364.16   12.90 
   2  -1   4  367.76   11.00 
  -2   1  -4  347.77   12.00 
  -2   1  -4  362.36   11.50 
   2   1   4  367.26   12.40 
  -2   1  -4  402.06   11.80 
  -3  -1  -4 9319.07  201.38 
   3  -1   4 9503.95  200.68 
  -3  -1  -4 9012.60  201.08 
   3   1   4 8825.22  200.88 
  -3   1  -4 9535.25  199.68 
   3   1   4 9379.76  202.18 
  -4  -1  -4 3581.44   81.49 
   4  -1   4 3436.06   78.79 
   4  -1   4 3596.54   81.39 
  -4  -1  -4 3477.55   81.79 
   4   1   4 3323.67   80.89 
  -4   1  -4 3452.45   79.29 
  -4   1  -4 3453.25   80.69 
  -5  -1  -4  133.89    8.20 
   5  -1   4  121.29    6.90 
  -5  -1  -4  126.19    8.40 
   5  -1   4  138.89    8.60 
  -5   1  -4  130.29    7.30 
  -5   1  -4  141.89    8.60 
   5   1   4  128.99    8.20 
   5   1   4  132.79    8.90 
  -6  -1  -4  389.96   17.50 
  -6  -1  -4  391.76   16.10 
   6  -1   4  413.16   17.70 
   6   1   4  409.26   18.30 
  -6   1  -4  389.86   16.90 
   6   1   4  405.06   16.60 
  -7  -1  -4  706.93   24.90 
  -7  -1  -4  705.83   27.10 
   7  -1   4  739.73   27.40 
   7   1   4  760.52   28.60 
  -7   1  -4  782.12   27.50 
   8  -1   4   17.80    4.90 
  -8  -1  -4    9.50    3.50 
   8   1   4    9.70    4.00 
  -8   1  -4    5.00    2.90 
  -9  -1  -4    7.50    3.80 
   9  -1   4   -2.20    1.90 
 -10  -1  -4  398.96   21.90 
  10  -1   4  362.36   21.50 
  10   1   4  321.17   25.00 
 -10   1  -4  385.96   21.20 
  11  -2  -4    3.30    2.60 
  11   2  -4    5.60    5.00 
  10  -2  -4   25.60    6.20 
 -10  -2   4   39.70    7.30 
  10   2  -4   20.00    5.80 
 -10   2   4   37.30    7.10 
   9  -2  -4  386.36   22.40 
  -9  -2   4  377.46   17.80 
  -9  -2   4  413.26   20.50 
  -9   2   4  402.26   19.30 
   9   2  -4  394.26   26.40 
  -8  -2   4  358.56   16.50 
  -8  -2   4  416.36   19.30 
   8  -2  -4  401.46   17.80 
   8   2  -4  391.56   16.20 
   8   2  -4  386.46   19.20 
  -8   2   4  385.56   17.80 
   7  -2  -4 1196.08   34.60 
  -7  -2   4 1169.78   36.40 
  -7  -2   4 1079.69   33.50 
   7   2  -4 1199.48   33.50 
  -7   2   4 1218.48   34.80 
   7   2  -4 1140.09   36.10 
  -6  -2   4  296.67   12.90 
  -6  -2   4  313.07   14.40 
   6  -2  -4  325.97   13.40 
  -6   2   4  304.67   12.70 
   6   2  -4  303.87   14.00 
   6   2  -4  337.57   13.10 
   5  -2  -4    1.80    0.90 
   5  -2  -4    2.10    1.30 
  -5  -2   4    1.00    1.20 
  -5   2   4    1.50    1.00 
  -5   2   4    1.50    1.20 
   5   2  -4    0.50    1.00 
   5   2  -4    1.20    1.20 
  -4  -2   4  418.16   14.90 
  -4  -2   4  416.06   14.10 
   4  -2  -4  449.46   14.30 
   4  -2  -4  430.26   13.50 
   4   2  -4  442.26   14.20 
   4   2  -4  427.86   14.70 
  -4   2   4  449.66   13.40 
  -4   2   4  456.65   14.40 
  -3  -2   4 2214.68   51.69 
   3  -2  -4 2311.67   51.99 
   3  -2  -4 2274.47   51.49 
  -3  -2   4 2226.18   52.39 
  -3   2   4 2214.68   50.79 
   3   2  -4 2262.57   51.59 
  -3   2   4 2165.48   51.89 
  -2  -2   4  465.05   13.50 
   2  -2  -4  481.55   13.80 
   2  -2  -4  498.35   13.90 
  -2  -2   4  472.45   12.80 
  -2  -2   4  494.85   13.50 
  -2   2   4  484.75   14.40 
   2   2  -4  501.75   13.60 
  -2   2   4  493.05   13.60 
   1  -2  -4   28.80    2.50 
  -1  -2   4   30.10    1.80 
  -1  -2   4   30.90    1.70 
   1  -2  -4   26.80    2.00 
  -1  -2   4   34.20    2.10 
   1  -2  -4   26.90    2.30 
  -1   2   4   29.80    2.40 
   1   2  -4   33.70    2.00 
   1   2  -4   32.60    1.90 
   1   2  -4   28.60    1.80 
  -1   2   4   30.00    2.60 
   0   2   4 9999.00  214.28 
  -1  -2  -4  411.16   12.80 
  -1  -2  -4  357.36   12.30 
  -1  -2  -4  352.46   11.40 
  -1   2  -4  374.56    9.70 
  -1   2  -4  356.06    9.70 
   1   2   4  338.77   11.40 
  -1   2  -4  348.67    9.30 
   1   2   4  355.76   12.30 
  -1   2  -4  361.26    9.60 
   2  -2   4  122.19    5.40 
  -2  -2  -4  134.19    6.50 
  -2  -2  -4  115.19    6.70 
   2  -2   4  119.69    3.80 
  -2  -2  -4  117.99    6.50 
  -2   2  -4  129.39    5.10 
  -2   2  -4  112.79    5.20 
   2   2   4  121.59    6.90 
  -2   2  -4  118.79    5.10 
   2   2   4  117.79    6.30 
  -3  -2  -4 1284.37   34.20 
   3  -2   4 1327.87   33.00 
  -3  -2  -4 1286.37   34.70 
   3  -2   4 1299.77   30.00 
  -3   2  -4 1275.87   32.30 
   3   2   4 1284.37   34.50 
   3   2   4 1307.77   35.50 
  -3   2  -4 1316.77   31.50 
   4  -2   4  650.63   20.20 
  -4  -2  -4  658.53   21.40 
   4  -2   4  622.44   17.10 
  -4  -2  -4  638.14   21.20 
   4   2   4  634.14   22.00 
  -4   2  -4  643.64   19.70 
   4   2   4  638.04   21.20 
  -4   2  -4  634.14   18.40 
   5  -2   4  164.28    9.30 
  -5  -2  -4  164.18    9.80 
  -5  -2  -4  153.88    9.20 
   5   2   4  165.18    9.60 
   5   2   4  149.99    9.90 
  -5   2  -4  156.08    8.80 
   6  -2   4   67.79    6.50 
  -6  -2  -4   77.99    6.70 
  -6  -2  -4   82.69    7.60 
  -6   2  -4   84.79    7.00 
   6   2   4   65.39    7.40 
   6   2   4   73.09    6.70 
   7  -2   4    2.40    2.10 
  -7  -2  -4    8.50    3.10 
  -7  -2  -4    5.60    2.30 
   7   2   4    5.40    2.90 
   7   2   4    9.00    3.80 
  -7   2  -4    7.20    2.70 
  -8  -2  -4    5.80    4.50 
  -8  -2  -4    4.60    2.60 
   8  -2   4   -0.60    4.00 
  -8   2  -4    3.60    2.50 
   8   2   4    8.20    4.00 
  -9  -2  -4   35.20    6.80 
   9  -2   4   32.90    6.10 
  -9   2  -4   49.70    6.80 
   9   2   4   39.50   10.40 
  10  -2   4    5.00    3.90 
 -10  -2  -4   -3.20    3.90 
  10   2   4    7.60    5.20 
 -10   2  -4    6.60    3.50 
  10  -3  -4   11.90    4.10 
 -10  -3   4    8.10    4.70 
 -10   3   4   12.20    4.00 
  10   3  -4   23.80    7.00 
   9  -3  -4   -2.60    1.50 
  -9  -3   4    1.90    2.50 
  -9  -3   4    0.40    2.10 
  -9   3   4   -0.70    1.60 
   9   3  -4   -1.90    2.80 
  -8  -3   4   12.90    3.80 
  -8  -3   4   14.60    3.70 
   8   3  -4   20.70    4.20 
  -8   3   4   13.20    3.50 
   8   3  -4   23.40    5.20 
  -7  -3   4   55.29    6.20 
   7  -3  -4   63.19    6.10 
  -7  -3   4   65.89    6.00 
   7   3  -4   52.49    6.70 
   7   3  -4   60.59    5.80 
  -7   3   4   62.79    5.80 
  -6  -3   4   30.20    3.90 
   6  -3  -4   28.70    3.80 
  -6  -3   4   36.60    4.50 
   6   3  -4   31.70    4.00 
  -6   3   4   31.80    3.70 
   6   3  -4   28.90    6.40 
   5  -3  -4   34.80    3.60 
  -5  -3   4   34.20    4.10 
  -5  -3   4   31.00    3.60 
   5   3  -4   32.00    4.10 
  -5   3   4   36.20    3.30 
   5   3  -4   31.10    3.60 
   4  -3  -4   60.59    4.20 
  -4  -3   4   68.19    4.70 
  -4  -3   4   64.09    5.00 
   4  -3  -4   66.39    4.60 
  -4   3   4   67.89    4.70 
  -4   3   4   60.79    4.00 
   4   3  -4   67.19    4.70 
   3  -3  -4  357.36   11.90 
  -3  -3   4  364.06   11.80 
  -3  -3   4  371.06   12.20 
  -3   3   4  357.46   12.40 
   3   3  -4  378.86   12.50 
  -3   3   4  345.87   11.20 
  -2  -3   4 1035.70   24.20 
  -2  -3   4 1065.39   25.50 
  -2  -3   4 1050.89   24.90 
   2  -3  -4 1046.90   25.70 
   2  -3  -4 1035.20   26.00 
  -2   3   4 1025.00   25.80 
   2   3  -4 1073.79   25.70 
   2   3  -4 1019.10   25.90 
  -2   3   4 1017.70   25.90 
  -2   3   4 1021.30   26.90 
   1  -3  -4 1791.52   42.60 
  -1  -3   4 1786.12   40.00 
   1   3  -4 1782.72   40.10 
  -1   3   4 1744.63   41.90 
  -1   3   4 1773.32   42.90 
   1   3  -4 1888.81   40.10 
  -1   3   4 1830.42   42.20 
   0  -3   4    2.10    0.50 
   0  -3  -4    1.80    0.90 
   0  -3  -4    2.50    0.80 
   0   3  -4    1.30    0.40 
   0   3  -4    0.70    0.30 
   0   3   4    2.60    1.00 
  -1  -3  -4  133.49    6.90 
  -1  -3  -4  124.89    6.70 
  -1  -3  -4  129.29    5.90 
  -1   3  -4  125.99    3.70 
  -1   3  -4  125.79    3.60 
  -2  -3  -4  191.18    9.30 
  -2  -3  -4  189.88    8.30 
   2  -3   4  189.08    6.70 
  -2  -3  -4  189.08    9.00 
  -2   3  -4  192.98    5.80 
  -2   3  -4  196.78    6.40 
   2   3   4  190.38    8.70 
  -2   3  -4  193.38    6.30 
   3  -3   4 1202.98   29.00 
  -3  -3  -4 1152.38   32.80 
  -3  -3  -4 1138.49   31.80 
  -3  -3  -4 1108.99   30.80 
   3   3   4 1093.49   31.30 
  -3   3  -4 1094.09   28.10 
   3   3   4 1134.79   32.60 
  -3   3  -4 1101.29   26.90 
   4  -3   4  957.20   22.80 
  -4  -3  -4  984.20   29.50 
   4  -3   4  989.00   27.30 
  -4  -3  -4 1016.10   29.30 
   4   3   4  936.01   30.40 
   4   3   4  977.40   30.60 
  -4   3  -4  988.00   26.80 
  -4   3  -4  979.50   25.70 
   5  -3   4  567.24   19.70 
  -5  -3  -4  601.34   21.40 
  -5  -3  -4  532.75   20.30 
   5   3   4  560.64   21.10 
   5   3   4  561.14   22.20 
  -5   3  -4  600.14   19.50 
  -6  -3  -4  184.98   11.50 
   6  -3   4  193.68   11.10 
  -6  -3  -4  176.58   10.70 
   6   3   4  190.08   12.60 
   6   3   4  199.98   11.80 
  -6   3  -4  201.68   10.80 
   7  -3   4  541.75   21.80 
  -7  -3  -4  486.25   20.20 
  -7  -3  -4  495.25   21.70 
   7   3   4  456.95   20.50 
   7   3   4  521.95   23.50 
  -7   3  -4  503.05   20.50 
  -8  -3  -4    3.40    3.20 
   8  -3   4    3.70    2.60 
  -8  -3  -4   -0.40    4.00 
  -8   3  -4    1.40    2.90 
   8   3   4    3.40    3.30 
   9  -3   4    2.60    2.80 
  -9  -3  -4    6.50    3.90 
   9   3   4    2.40    4.00 
  -9   3  -4    6.50    3.10 
  10  -3   4  161.58   15.90 
 -10  -3  -4  141.59   13.40 
  10   3   4  122.79   14.30 
 -10   3  -4  151.68   12.70 
  10  -4  -4   -4.30    2.30 
 -10   4   4    1.80    2.50 
  -9  -4   4   12.50    5.10 
   9  -4  -4    1.40    2.10 
  -9   4   4    6.60    2.80 
   9   4  -4    5.70    3.40 
   9   4  -4    9.20    3.90 
  -8  -4   4    3.40    2.40 
   8  -4  -4    1.80    1.90 
  -8  -4   4    5.70    2.50 
   8   4  -4    3.70    3.00 
   8   4  -4    8.90    2.90 
  -8   4   4    5.60    2.30 
  -7  -4   4  422.86   18.20 
   7  -4  -4  341.27   19.20 
  -7  -4   4  386.06   16.40 
   7   4  -4  388.66   16.30 
   7   4  -4  391.96   18.60 
   6  -4  -4    8.00    2.10 
  -6  -4   4   10.10    2.70 
  -6  -4   4    9.80    2.80 
   6   4  -4   12.60    3.80 
  -6   4   4   10.60    2.60 
   6   4  -4    7.40    2.40 
  -5  -4   4  190.78    9.60 
   5  -4  -4  190.78    9.10 
  -5  -4   4  202.88   10.10 
  -5   4   4  208.48    8.70 
   5   4  -4  200.98    9.90 
   5   4  -4  202.58   10.90 
   4  -4  -4  153.48    7.40 
  -4  -4   4  149.69    7.60 
  -4   4   4  149.99    6.80 
   4   4  -4  155.48    8.60 
   4   4  -4  146.69    7.70 
  -3  -4   4  189.78    7.80 
   3  -4  -4  189.88    7.80 
  -3  -4   4  180.58    6.40 
  -3  -4   4  184.78    7.10 
   3   4  -4  179.88    8.10 
  -3   4   4  181.58    7.50 
  -3   4   4  189.08    7.70 
  -3   4   4  180.88    8.30 
   3   4  -4  196.48    8.70 
  -2  -4   4  596.54   15.80 
   2  -4  -4  600.04   16.70 
  -2   4   4  592.44   17.70 
  -2   4   4  511.25   17.40 
  -2   4   4  591.84   16.80 
   2   4  -4  626.14   16.70 
   2   4  -4  542.25   16.00 
  -1  -4   4   77.49    3.30 
   1  -4  -4   75.79    4.70 
   1   4  -4   75.49    3.30 
  -1   4   4   62.69    6.10 
  -1   4   4   75.49    4.90 
   1   4  -4   69.59    3.40 
  -1   4   4   70.19    4.40 
   0  -4  -4  378.36   10.80 
   0  -4  -4  395.96   13.90 
   0  -4  -4  394.96   13.90 
   0   4   4  379.66   12.70 
   0   4   4  386.36   13.30 
  -1  -4  -4 1881.41   46.40 
  -1  -4  -4 1884.81   46.50 
  -1  -4  -4 1839.72   43.60 
   1   4   4 1844.72   45.40 
  -2  -4  -4  105.49    7.00 
  -2  -4  -4  108.69    6.90 
  -2  -4  -4  111.89    6.00 
  -2   4  -4  105.59    3.90 
  -3  -4  -4  478.35   16.40 
   3  -4   4  490.35   14.10 
  -3  -4  -4  472.65   18.30 
  -3  -4  -4  469.25   17.50 
  -3   4  -4  469.25   13.60 
   3   4   4  478.05   17.50 
  -3   4  -4  471.75   13.10 
  -3   4  -4  472.35   12.30 
  -4  -4  -4  379.26   14.80 
  -4  -4  -4  358.66   16.40 
  -4  -4  -4  354.26   15.30 
   4  -4   4  363.16   12.90 
  -4   4  -4  352.06   12.40 
   4   4   4  344.37   16.10 
   4   4   4  349.47   15.30 
  -5  -4  -4  143.89    9.30 
  -5  -4  -4  138.79    9.30 
   5  -4   4  142.69    8.30 
  -5   4  -4  149.79    8.10 
   5   4   4  129.49   12.70 
   5   4   4  144.79    9.80 
   6  -4   4   23.80    4.40 
  -6  -4  -4   22.60    4.10 
  -6   4  -4   28.40    3.90 
   6   4   4   27.90    5.40 
   6   4   4   29.30    5.90 
  -7  -4  -4    1.60    2.30 
   7  -4   4    1.20    2.20 
  -7  -4  -4   -0.40    2.40 
   7   4   4   -0.60    2.60 
  -7   4  -4    2.50    1.90 
   7   4   4    0.70    3.30 
  -8  -4  -4   96.89    9.20 
  -8  -4  -4   91.09    8.80 
   8  -4   4   97.39    8.90 
  -8   4  -4   81.99    8.00 
   8   4   4   94.09   10.70 
  -9  -4  -4   -5.00    2.60 
   9  -4   4    6.00    2.60 
  -9   4  -4    1.70    2.30 
   9   4   4   -5.90    3.40 
  10  -4   4   31.00    6.20 
   9  -5  -4   11.70    3.60 
  -9   5   4   10.60    3.50 
  -8  -5   4   11.60    4.10 
  -8  -5   4    8.50    3.50 
   8  -5  -4    8.00    2.90 
   8   5  -4   10.70    3.80 
   8   5  -4    9.30    3.40 
  -8   5   4    7.00    2.70 
  -7  -5   4    8.60    2.50 
   7  -5  -4    9.70    2.70 
  -7  -5   4    6.60    2.90 
   7   5  -4    6.90    4.20 
  -7   5   4   10.20    2.70 
  -6  -5   4    9.50    2.60 
   6  -5  -4    9.90    2.60 
  -6  -5   4   11.80    2.90 
  -6   5   4    9.00    2.30 
   6   5  -4    5.90    2.80 
   6   5  -4    7.00    2.40 
  -5  -5   4   18.90    3.20 
  -5  -5   4   21.80    5.00 
   5  -5  -4   19.20    2.90 
  -5   5   4   19.90    2.70 
   5   5  -4   20.40    4.20 
  -4  -5   4   48.20    3.70 
   4  -5  -4   51.79    4.10 
  -4  -5   4   43.30    4.10 
  -4   5   4   45.60    3.80 
   4   5  -4   44.90    4.90 
  -4   5   4   47.10    3.70 
   4   5  -4   55.09    4.60 
   3  -5  -4  177.28    7.70 
  -3  -5   4  177.68    7.60 
  -3   5   4  171.48    7.50 
   3   5  -4  171.38    8.10 
   3   5  -4  177.28    8.40 
  -3   5   4  167.78    7.70 
   2  -5  -4  304.07   10.40 
  -2  -5   4  296.17    9.60 
   2   5  -4  280.67   10.20 
  -2   5   4  295.77   10.80 
  -2   5   4  285.07   10.60 
   2   5  -4  297.37   10.10 
  -1  -5   4 1245.98   27.90 
   1  -5  -4 1215.68   31.30 
  -1   5   4 1235.18   31.40 
  -1   5   4 1208.98   31.40 
   1   5  -4 1203.78   29.00 
   0  -5  -4  328.87   12.70 
   0  -5  -4  316.87   12.30 
   0   5   4  317.87   11.90 
   0   5  -4  333.87    8.30 
  -1  -5  -4  187.68    9.20 
  -1  -5  -4  182.78    9.20 
  -1  -5  -4  184.18    6.60 
   1   5   4  164.58   11.90 
  -2  -5  -4  735.83   20.50 
  -2  -5  -4  730.63   23.60 
  -2  -5  -4  746.83   23.80 
   2   5   4  702.83   22.70 
  -2   5  -4  706.53   16.60 
  -3  -5  -4   51.89    5.50 
  -3  -5  -4   57.39    5.50 
   3  -5   4   61.19    3.30 
  -3   5  -4   55.79    3.40 
  -4  -5  -4  276.97   14.50 
  -4  -5  -4  261.87   13.10 
  -4  -5  -4  256.77   11.90 
   4  -5   4  276.97   10.30 
   4   5   4  259.97   14.10 
  -4   5  -4  261.87    8.70 
   4   5   4  266.27   13.50 
  -4   5  -4  265.37   10.10 
  -5  -5  -4  787.72   26.20 
  -5  -5  -4  802.62   29.50 
  -5  -5  -4  741.03   26.60 
   5  -5   4  830.92   24.20 
  -5   5  -4  785.22   23.80 
  -5   5  -4  808.72   22.80 
   5   5   4  795.12   29.50 
   5   5   4  818.12   28.10 
  -6  -5  -4   22.90    5.40 
  -6  -5  -4   32.10    4.90 
  -6  -5  -4   35.50    5.00 
   6  -5   4   25.90    4.00 
   6   5   4   30.70    5.50 
  -6   5  -4   16.70    3.60 
   6   5   4   24.80    4.80 
  -7  -5  -4  193.68   12.30 
  -7  -5  -4  184.38   12.30 
   7  -5   4  205.08   12.00 
   7   5   4  194.88   14.50 
   7   5   4  203.78   13.60 
  -7   5  -4  206.98   12.00 
   8  -5   4   31.20    5.50 
   8   5   4   26.70    6.50 
  -8   5  -4   40.30    5.50 
   9  -5   4   -2.20    1.90 
  -9   5  -4   -0.50    2.10 
   9  -6  -4   31.50    5.70 
  -9   6   4   34.30    6.10 
   8  -6  -4  118.59   12.30 
  -8   6   4  116.99    9.20 
   7  -6  -4  427.66   17.10 
  -7  -6   4  413.36   17.70 
   7   6  -4  399.46   19.90 
  -7   6   4  422.96   16.70 
   7   6  -4  396.86   17.80 
  -7   6   4  418.46   16.90 
   6  -6  -4    1.80    1.50 
  -6  -6   4    2.00    1.50 
  -6  -6   4    4.40    2.30 
  -6   6   4    0.60    1.50 
   6   6  -4    4.70    2.60 
  -6   6   4    4.90    1.90 
  -5  -6   4    1.80    1.40 
   5  -6  -4    2.30    1.40 
  -5  -6   4    1.00    1.50 
  -5   6   4    3.70    1.40 
   5   6  -4    1.00    1.70 
   5   6  -4    4.10    2.30 
  -5   6   4    1.30    1.30 
  -4  -6   4   25.20    3.10 
   4  -6  -4   22.30    5.10 
  -4   6   4   24.50    3.10 
   4   6  -4   29.50    4.40 
   4   6  -4   21.50    3.70 
   3  -6  -4  164.18    7.40 
  -3  -6   4  154.58    7.30 
  -3   6   4  161.98    7.90 
  -3   6   4  165.88    7.60 
   3   6  -4  168.88    8.20 
   3   6  -4  151.88    8.00 
   2  -6  -4   15.20    2.20 
  -2  -6   4    9.10    1.70 
  -2   6   4   11.90    2.30 
  -2   6   4   11.20    2.20 
   2   6  -4   13.60    2.30 
   1  -6  -4    1.00    1.30 
   1  -6  -4   -0.20    0.70 
  -1   6   4   -0.40    1.10 
   1   6  -4    0.00    0.90 
  -1   6   4    1.00    1.00 
   0  -6  -4  973.30   27.10 
   0  -6  -4  934.11   27.50 
   0   6   4  975.90   27.00 
   0   6   4  931.61   26.90 
   0   6  -4  967.50   22.40 
  -1  -6  -4  106.19    7.10 
  -1  -6  -4  111.09    7.20 
   1   6   4  116.59    7.20 
  -2  -6  -4   47.40    5.00 
  -2  -6  -4   51.59    5.20 
  -2  -6  -4   57.79    3.50 
   2   6   4   48.10    6.70 
  -2   6  -4   54.19    2.10 
  -3  -6  -4  262.17   10.40 
  -3  -6  -4  275.37   13.80 
  -3  -6  -4  265.17   12.90 
  -3   6  -4  264.67    8.50 
   3   6   4  262.17   13.10 
  -4  -6  -4   89.49    7.60 
   4  -6   4   93.89    4.60 
  -4  -6  -4   83.39    6.20 
  -4  -6  -4   86.79    9.50 
   5  -6   4   84.29    5.60 
  -5  -6  -4   89.79    8.70 
  -5  -6  -4   81.39    6.70 
  -5  -6  -4   76.69    7.30 
   5   6   4   73.09    8.20 
   5   6   4   83.19    8.10 
  -5   6  -4   88.79    6.00 
  -6  -6  -4   51.79    6.30 
   6  -6   4   53.29    5.30 
  -6  -6  -4   55.19    7.30 
   6   6   4   60.09    7.20 
  -6   6  -4   58.39    5.40 
   7  -6   4    0.50    1.90 
  -7  -6  -4    0.80    2.90 
   7   6   4   -3.10    3.00 
  -7   6  -4   -1.30    1.70 
  -8  -6  -4    0.60    3.00 
   8  -6   4    2.80    2.30 
  -8   6  -4    3.50    2.20 
   7  -7  -4    7.30    2.50 
  -7   7   4   11.20    2.60 
   6  -7  -4   29.30    3.70 
  -6  -7   4   26.90    4.20 
   6   7  -4   28.50    5.10 
  -6   7   4   27.00    3.90 
  -6   7   4   27.70    3.60 
   5  -7  -4  112.99    6.80 
  -5  -7   4  113.59    7.50 
  -5   7   4  114.39    6.70 
   5   7  -4  110.09    8.10 
   5   7  -4  114.69   11.10 
  -5   7   4  118.19    7.60 
   4  -7  -4   40.90    3.70 
  -4  -7   4   37.20    3.90 
   4   7  -4   38.50    5.10 
   4   7  -4   43.20    4.60 
  -4   7   4   42.90    4.30 
  -4   7   4   43.40    3.80 
   3  -7  -4  137.89    6.70 
  -3  -7   4  125.69    6.60 
   3   7  -4  140.39    7.90 
  -3   7   4  135.09    7.10 
  -3   7   4  138.89    7.80 
  -2  -7   4  206.78    7.20 
  -2  -7   4  174.88    9.10 
   2  -7  -4  194.88    9.60 
   2  -7  -4  192.08    8.10 
   2   7  -4  190.48    8.70 
  -2   7   4  204.28    9.60 
  -2   7   4  187.78    8.90 
   1  -7  -4  931.01   25.00 
  -1   7   4  879.41   26.00 
   1   7  -4  906.61   23.60 
  -1   7   4  904.41   26.50 
   0  -7  -4   20.50    3.50 
   0  -7  -4   22.30    3.10 
   0   7   4   22.00    3.70 
   0   7   4   23.10    3.30 
   0   7  -4   23.30    2.00 
  -1  -7  -4  159.98    9.20 
  -1  -7  -4  181.98    9.60 
   1   7   4  177.38    9.60 
  -2  -7  -4  476.15   18.40 
  -2  -7  -4  492.85   19.20 
   2   7   4  514.35   19.30 
  -3  -7  -4    2.70    2.30 
  -3  -7  -4    7.10    2.70 
  -3   7  -4    8.60    1.40 
   3   7   4    5.00    3.20 
  -4  -7  -4   77.89    7.60 
  -4  -7  -4   91.49    7.60 
  -4  -7  -4   83.29    5.50 
   4   7   4   80.39    7.80 
  -4   7  -4   82.29    4.90 
  -5  -7  -4  160.48   12.10 
  -5  -7  -4  171.68   10.70 
  -5  -7  -4  174.88   12.40 
  -5   7  -4  172.58    8.60 
   5   7   4  152.38   11.50 
  -6  -7  -4   42.70    6.70 
   6  -7   4   45.50    4.30 
  -6   7  -4   53.39    5.10 
   7  -7   4    6.60    2.30 
  -7  -7  -4    4.80    4.40 
  -7   7  -4    8.60    2.80 
   6  -8  -4   11.30    2.50 
  -6   8   4    7.60    2.20 
   5  -8  -4    8.80    2.20 
  -5  -8   4   15.60    3.30 
  -5   8   4   12.50    4.00 
   5   8  -4    9.30    3.30 
  -5   8   4   10.90    3.30 
   4  -8  -4  191.48    8.30 
  -4  -8   4  179.88    9.00 
  -4  -8   4  184.18   10.50 
   4   8  -4  183.98   10.30 
  -4   8   4  182.78    8.60 
  -3  -8   4   28.60    3.00 
   3  -8  -4   30.90    3.80 
   3  -8  -4   31.00    3.00 
  -3  -8   4   39.60    3.90 
  -3   8   4   32.80    3.40 
   2  -8  -4   70.29    5.20 
   2  -8  -4   71.19    4.50 
  -2   8   4   68.09    5.80 
   2   8  -4   72.69    5.30 
  -2   8   4   66.79    5.20 
   1  -8  -4  106.49    5.90 
   1  -8  -4  109.99    6.80 
   1   8  -4   94.29    5.30 
  -1   8   4   93.99    6.60 
  -1   8   4  109.79    7.30 
   0  -8  -4   -2.10    1.30 
   0  -8  -4   -1.40    1.00 
   0   8   4    2.00    1.50 
   0   8  -4    1.80    0.70 
   0   8   4    0.20    1.80 
  -1  -8  -4   -1.30    1.10 
  -1  -8  -4    0.80    1.80 
   1   8   4    2.60    2.20 
  -2  -8  -4    7.00    2.30 
  -2  -8  -4   14.40    4.20 
   2   8   4    6.20    2.60 
  -3  -8  -4   38.50    5.30 
  -3  -8  -4   37.00    5.10 
   3   8   4   48.40    5.90 
  -3   8  -4   38.90    2.50 
  -3   8  -4   41.20    2.60 
  -4  -8  -4   19.80    4.40 
  -4  -8  -4   18.70    3.70 
  -4   8  -4   27.60    2.60 
  -5  -8  -4   20.10    4.70 
  -5   8  -4   16.40    2.80 
  -6  -8  -4   50.89    7.10 
  -6   8  -4   55.19    5.30 
   4  -9  -4   17.20    2.30 
   4  -9  -4   11.40    2.40 
  -4  -9   4    9.70    2.80 
  -4   9   4   12.00    2.50 
  -4   9   4   13.50    3.70 
  -3  -9   4   22.80    2.40 
   3  -9  -4   26.90    3.20 
  -3  -9   4   37.40    3.40 
   3  -9  -4   36.50    2.90 
   3   9  -4   34.00    4.40 
  -3   9   4   29.70    3.30 
  -3   9   4   27.60    4.80 
   2  -9  -4   59.59    4.40 
   2  -9  -4   61.49    3.80 
  -2   9   4   60.49    7.20 
  -2   9   4   70.59    6.40 
   2   9  -4   69.39    5.20 
   1  -9  -4  233.58    8.80 
   1   9  -4  239.68    9.30 
  -1   9   4  240.58   11.90 
  -1   9   4  256.07   16.70 
   0  -9  -4    1.20    1.10 
   0  -9  -4    5.30    2.00 
   0   9  -4    2.90    1.10 
   0   9   4   -2.60    2.40 
  -1  -9  -4   28.60    4.00 
  -1  -9  -4   29.20    4.40 
   1   9   4   27.00    5.70 
   1   9   4   38.00    5.10 
  -2  -9  -4   78.09    6.60 
  -2  -9  -4   93.89    7.30 
   2   9   4   96.49    8.80 
  -3  -9  -4    3.40    1.80 
  -3  -9  -4    1.40    2.00 
  11   0  -5    2.50    3.40 
 -11   0   5   -4.10    3.00 
 -10   0   5    4.80    2.80 
  10   0  -5   -1.00    2.40 
  -9   0   5    0.10    2.40 
   9   0  -5   -2.90    1.90 
   8   0  -5   -0.70    1.30 
  -8   0   5    1.00    1.80 
  -7   0   5   -0.80    1.10 
  -7   0   5   -0.10    1.60 
   7   0  -5    0.10    1.30 
   7   0  -5    0.40    1.40 
   6   0  -5    0.80    1.20 
  -6   0   5    1.20    1.10 
  -6   0   5    1.60    1.60 
   6   0  -5   -0.80    1.10 
  -5   0   5    0.50    0.80 
   5   0  -5   -0.30    0.90 
   5   0  -5    0.90    0.90 
  -5   0   5    1.10    1.20 
  -4   0   5    2.10    1.10 
  -4   0   5   -0.50    0.60 
   4   0  -5    0.10    0.60 
   4   0  -5    0.10    0.70 
  -3   0   5    0.20    0.50 
   3   0  -5    0.60    0.50 
   3   0  -5    0.00    0.40 
  -2   0   5    0.20    0.40 
   2   0  -5    0.80    0.50 
   2   0  -5    1.90    0.80 
  -1   0   5    0.30    0.30 
  -1   0   5    1.40    0.60 
  -1   0   5    0.00    0.20 
   1   0  -5    0.40    0.40 
   1   0  -5    0.50    0.40 
   1   0  -5   -0.30    0.20 
   0   0   5    1.00    0.50 
   0   0  -5    0.50    0.50 
   0   0   5    0.40    0.40 
   0   0   5    0.60    0.50 
   0   0  -5    1.10    0.70 
   0   0  -5    0.90    0.50 
   1   0   5    0.20    0.40 
  -1   0  -5    0.30    0.90 
  -1   0  -5   -0.10    0.40 
   1   0   5   -0.10    0.30 
  -1   0  -5   -0.40    0.30 
   1   0   5    0.20    0.60 
   2   0   5    2.10    1.10 
   2   0   5   -0.50    0.50 
  -2   0  -5    0.70    0.60 
  -2   0  -5    0.20    0.70 
  -2   0  -5    1.20    0.70 
  -3   0  -5   -0.60    0.70 
   3   0   5   -0.20    0.90 
   3   0   5    0.30    0.90 
  -3   0  -5   -0.40    0.80 
   4   0   5    1.10    1.40 
   4   0   5    0.30    1.00 
  -4   0  -5    0.60    0.90 
  -4   0  -5    0.30    0.90 
  -5   0  -5    2.30    1.60 
   5   0   5    2.30    1.40 
   5   0   5    0.60    1.50 
  -5   0  -5    1.70    1.70 
   6   0   5    0.40    1.90 
  -6   0  -5    0.60    1.80 
  -6   0  -5    1.80    1.60 
   7   0   5   -0.60    1.80 
  -7   0  -5    0.50    2.20 
   8   0   5    0.40    2.30 
  -8   0  -5    3.30    2.30 
   9   0   5   -1.00    3.20 
  -9   0  -5    0.80    2.40 
  10   0   5    1.20    3.30 
 -10   0  -5    7.10    3.50 
 -11  -1   5   38.90    7.30 
  11  -1  -5   32.30    6.00 
 -11   1   5   37.20    7.20 
  11   1  -5   30.10    7.90 
  10  -1  -5    6.40    3.40 
 -10  -1   5    6.90    3.30 
  10   1  -5    2.20    3.30 
 -10   1   5    4.50    2.80 
   9  -1  -5    5.70    2.60 
  -9  -1   5    3.30    2.90 
  -9   1   5    8.20    3.00 
   9   1  -5    4.10    2.50 
  -8  -1   5    5.00    2.60 
  -8  -1   5    4.20    2.30 
   8  -1  -5    6.90    3.00 
   8   1  -5   10.90    3.80 
  -8   1   5    3.70    2.30 
  -7  -1   5    1.00    1.70 
  -7  -1   5    1.00    1.40 
   7  -1  -5    0.60    1.50 
   7   1  -5    0.10    1.50 
   7   1  -5    2.20    1.60 
  -7   1   5    1.60    1.80 
   6  -1  -5  153.38    7.70 
  -6  -1   5  162.48    8.90 
  -6  -1   5  150.28    9.20 
   6  -1  -5  118.39   11.90 
   6   1  -5  156.98    8.00 
  -6   1   5  154.68    8.60 
  -6   1   5  144.79    8.80 
   6   1  -5  156.08    9.00 
  -5  -1   5  174.48    9.10 
   5  -1  -5  183.78    8.90 
   5  -1  -5  174.78    7.90 
  -5   1   5  184.68    8.80 
   5   1  -5  184.38    8.10 
   5   1  -5  190.08    9.20 
  -5   1   5  186.48    8.60 
  -4  -1   5   26.40    2.90 
   4  -1  -5   29.20    2.80 
   4  -1  -5   30.10    3.10 
  -4  -1   5   26.10    2.90 
  -4   1   5   28.00    2.70 
  -4   1   5   26.20    2.90 
   4   1  -5   30.90    3.20 
   4   1  -5   25.10    3.70 
   3  -1  -5  334.37   11.20 
  -3  -1   5  317.37   10.50 
  -3  -1   5  332.57   10.90 
   3  -1  -5  327.37   10.70 
  -3  -1   5  320.57   11.00 
  -3   1   5  338.87   10.90 
  -3   1   5  334.27   10.40 
   3   1  -5  340.97   10.40 
  -3   1   5  322.77   11.20 
  -2  -1   5 1447.76   34.80 
  -2  -1   5 1532.55   34.60 
  -2  -1   5 1507.35   35.30 
   2  -1  -5 1504.25   35.50 
  -2   1   5 1461.95   34.90 
  -2   1   5 1530.65   36.20 
  -2   1   5 1483.55   35.30 
   2   1  -5 1508.35   34.40 
  -1  -1   5 2254.17   49.70 
  -1  -1   5 2198.68   49.30 
   1  -1  -5 2175.38   50.49 
   1  -1  -5 2106.09   52.09 
   1  -1  -5 2253.47   49.70 
  -1  -1   5 2210.48   48.30 
  -1   1   5 2190.78   50.89 
  -1   1   5 2168.38   50.09 
   1   1  -5 2182.78   49.10 
  -1   1   5 2270.47   49.99 
   0  -1  -5 2158.78   48.80 
   0  -1  -5 2124.39   48.70 
   0  -1   5 2125.59   46.70 
   0  -1  -5 2145.89   49.60 
   0  -1   5 2120.79   48.30 
   0  -1   5 2089.89   47.40 
   0   1  -5 2151.48   48.00 
   0   1   5 2042.00   48.70 
   0   1   5 2205.88   48.90 
   0   1  -5 2127.69   47.70 
   0   1   5 2129.49   49.60 
  -1  -1  -5   52.89    3.90 
  -1  -1  -5   54.29    3.90 
   1  -1   5   50.69    2.80 
   1  -1   5   52.99    3.30 
   1  -1   5   46.30    2.80 
  -1  -1  -5   54.39    3.60 
   1   1   5   48.10    3.70 
  -1   1  -5   49.00    3.20 
  -1   1  -5   49.90    3.10 
  -1   1  -5   51.69    3.30 
   1   1   5   48.70    3.40 
  -2  -1  -5  617.94   18.50 
   2  -1   5  608.54   17.10 
   2  -1   5  668.03   18.50 
  -2  -1  -5  614.74   19.20 
   2  -1   5  644.94   17.00 
  -2  -1  -5  632.74   19.10 
  -2   1  -5  663.23   18.00 
   2   1   5  645.74   19.70 
   2   1   5  599.54   18.50 
  -2   1  -5  602.14   17.50 
   3  -1   5   66.19    4.40 
  -3  -1  -5   67.89    5.10 
  -3  -1  -5   66.69    5.40 
   3  -1   5   76.09    5.20 
   3   1   5   78.09    5.80 
   3   1   5   62.69    4.90 
  -3   1  -5   71.49    4.90 
  -3   1  -5   75.59    4.90 
  -4  -1  -5    5.10    1.80 
   4  -1   5    7.20    2.10 
  -4  -1  -5    5.80    1.90 
  -4   1  -5    8.50    2.00 
   4   1   5    9.90    2.40 
   4   1   5   12.00    2.60 
  -4   1  -5    9.00    2.40 
   5  -1   5   49.40    4.30 
   5  -1   5   52.49    5.40 
  -5  -1  -5   39.40    4.80 
  -5  -1  -5   50.49    5.20 
  -5   1  -5   46.70    4.50 
   5   1   5   45.20    5.50 
  -5   1  -5   49.90    5.30 
   5   1   5   45.10    4.80 
   6  -1   5  211.58   12.20 
  -6  -1  -5  185.18   13.20 
  -6  -1  -5  214.68   12.30 
   6   1   5  201.78   11.30 
  -6   1  -5  206.68   11.80 
  -7  -1  -5    0.40    3.20 
  -7  -1  -5    0.90    2.30 
   7  -1   5    3.40    2.60 
  -7   1  -5    2.30    2.20 
   7   1   5    0.90    2.40 
  -8  -1  -5   16.10    4.60 
   8  -1   5   11.50    3.70 
   8   1   5    4.50    3.30 
  -8   1  -5   10.30    3.60 
  -9  -1  -5    1.20    2.40 
   9  -1   5    0.90    2.60 
  -9   1  -5    2.10    2.80 
   9   1   5    7.70    3.50 
 -10  -1  -5    1.50    3.30 
  10  -1   5    4.10    4.10 
 -10   1  -5    4.60    2.80 
  10   1   5   -4.30    3.50 
  11  -2  -5   26.30    6.30 
 -11   2   5   21.90    5.20 
  11   2  -5   12.30    5.30 
  10  -2  -5  136.89   11.50 
 -10  -2   5  142.59   20.30 
  10   2  -5  144.59   12.90 
 -10   2   5  151.78   12.20 
   9  -2  -5  189.48   20.30 
  -9  -2   5  192.58   13.60 
   9   2  -5  187.08   15.50 
  -9   2   5  203.78   13.10 
  -8  -2   5   62.49    7.00 
   8  -2  -5   63.89    6.50 
  -8  -2   5   53.99    6.00 
  -8   2   5   50.29    6.20 
   8   2  -5   50.49    6.80 
   8   2  -5   61.59    5.60 
   7  -2  -5  137.69    9.00 
  -7  -2   5  128.69    9.50 
  -7  -2   5  133.29    8.70 
   7   2  -5  142.09    8.50 
  -7   2   5  142.99    9.00 
   7   2  -5  135.29    9.80 
   6  -2  -5  184.18    9.70 
  -6  -2   5  176.58   10.30 
   6   2  -5  198.88    9.30 
  -6   2   5  169.78    9.10 
   6   2  -5  172.18   10.00 
   5  -2  -5  120.79    6.50 
   5  -2  -5  134.69    7.30 
  -5  -2   5  130.89    7.90 
  -5  -2   5  114.99    7.00 
  -5   2   5  124.59    6.60 
  -5   2   5  115.89    6.80 
   5   2  -5  129.09    7.60 
   5   2  -5  118.39    6.70 
   4  -2  -5 1675.43   40.60 
  -4  -2   5 1646.94   41.20 
   4  -2  -5 1698.53   41.20 
  -4  -2   5 1698.53   42.10 
   4   2  -5 1651.53   40.40 
  -4   2   5 1647.64   41.30 
  -4   2   5 1671.33   39.90 
   4   2  -5 1651.93   41.40 
   3  -2  -5  820.02   21.80 
   3  -2  -5  803.12   21.90 
  -3  -2   5  827.42   21.80 
  -3  -2   5  809.02   20.90 
  -3  -2   5  796.52   21.90 
  -3   2   5  787.62   21.50 
  -3   2   5  803.92   21.00 
   3   2  -5  837.32   21.20 
  -3   2   5  794.72   22.40 
  -2  -2   5 2424.36   54.49 
  -2  -2   5 2366.36   54.49 
  -2  -2   5 2346.37   53.89 
   2  -2  -5 2406.36   55.39 
   2  -2  -5 2463.85   55.49 
   2   2  -5 2521.55   54.59 
  -2   2   5 2396.76   56.29 
  -2   2   5 2446.56   55.09 
  -2   2   5 2401.96   55.09 
   1  -2  -5  422.46   13.20 
  -1  -2   5  418.56   10.90 
  -1  -2   5  411.46   10.80 
   1  -2  -5  397.76   12.40 
   1  -2  -5  416.36   12.00 
  -1  -2   5  419.76   11.50 
   1   2  -5  434.06   11.30 
  -1   2   5  410.36   13.40 
  -1   2   5  407.86   12.60 
   1   2  -5  425.36   11.30 
  -1   2   5  420.26   12.70 
   1   2  -5  425.36   10.80 
   0  -2  -5    1.00    0.60 
   0  -2   5    0.70    0.50 
   0  -2  -5    0.10    0.60 
   0  -2   5    1.90    0.40 
   0  -2   5    1.70    0.40 
   0   2  -5    1.50    0.50 
   0   2  -5    3.70    0.80 
   0   2   5    1.90    0.90 
   0   2   5    1.60    0.80 
   0   2  -5    0.50    0.40 
   0   2   5    0.60    0.70 
  -1  -2  -5 1121.09   29.80 
  -1  -2  -5 1143.09   29.70 
  -1  -2  -5 1119.69   28.60 
   1  -2   5 1094.49   24.40 
   1  -2   5 1106.29   24.10 
   1  -2   5 1133.29   26.90 
   1   2   5 1066.99   28.50 
  -1   2  -5 1124.29   26.40 
  -1   2  -5 1070.39   26.00 
  -1   2  -5 1120.59   26.50 
  -1   2  -5 1168.18   26.60 
   1   2   5 1142.19   29.80 
   2  -2   5  776.82   18.70 
   2  -2   5  834.82   21.40 
  -2  -2  -5  819.22   22.70 
   2  -2   5  693.73   21.20 
  -2  -2  -5  785.92   23.50 
  -2  -2  -5  788.32   23.20 
  -2   2  -5  807.32   20.90 
   2   2   5  771.92   22.60 
   2   2   5  752.62   25.90 
  -2   2  -5  799.72   20.60 
  -2   2  -5  839.32   20.60 
  -3  -2  -5   16.70    3.50 
   3  -2   5   17.10    1.80 
  -3  -2  -5   19.30    2.90 
  -3  -2  -5   19.40    2.70 
   3  -2   5   18.90    1.90 
   3  -2   5   19.00    2.60 
  -3   2  -5   16.50    2.40 
   3   2   5   24.40    3.50 
   3   2   5   18.10    3.20 
  -3   2  -5   21.50    2.40 
  -3   2  -5   17.50    2.30 
  -4  -2  -5    3.60    1.80 
  -4  -2  -5    7.20    2.10 
   4  -2   5    5.10    1.50 
   4  -2   5    2.20    1.40 
  -4   2  -5    4.10    1.50 
   4   2   5    1.20    1.50 
  -4   2  -5    2.50    1.40 
   4   2   5    4.50    1.90 
   5  -2   5  126.59    8.40 
  -5  -2  -5  133.89    8.90 
  -5  -2  -5  129.29    8.70 
   5   2   5  112.99    8.10 
   5   2   5  137.79    9.70 
  -5   2  -5  126.79    8.20 
  -6  -2  -5  367.66   17.30 
  -6  -2  -5  401.46   17.00 
   6  -2   5  416.96   17.70 
  -6   2  -5  401.56   17.10 
   6   2   5  407.36   20.70 
   6   2   5  389.06   18.70 
  -7  -2  -5  276.17   14.20 
   7  -2   5  269.97   15.00 
  -7  -2  -5  289.17   15.70 
   7   2   5  294.27   16.80 
  -7   2  -5  280.97   14.90 
   8  -2   5  101.99    9.90 
  -8  -2  -5  101.79    9.90 
   8   2   5  126.09   11.60 
  -8   2  -5  115.89   11.50 
  -9  -2  -5    0.70    2.90 
   9  -2   5   -0.90    2.00 
  -9   2  -5   -0.90    2.00 
   9   2   5    4.20    3.30 
 -10  -2  -5    0.50    3.20 
  10  -2   5   -1.30    2.90 
 -10   2  -5    2.30    2.50 
  10   2   5    5.60    4.40 
  10  -3  -5    8.60    3.70 
 -10  -3   5   16.60    6.60 
 -10   3   5   16.90    5.20 
  -9  -3   5  106.59   10.10 
   9  -3  -5  110.09    9.30 
  -9  -3   5  120.19    9.50 
   9   3  -5  118.19   11.10 
  -9   3   5  106.89    9.40 
  -8  -3   5   37.30    5.60 
  -8  -3   5   36.30    5.00 
   8   3  -5   23.50    5.10 
  -8   3   5   46.20    5.50 
   8   3  -5   43.00    5.20 
  -7  -3   5   10.40    2.40 
   7  -3  -5    9.10    2.80 
   7   3  -5   11.50    2.80 
  -7   3   5   12.30    3.10 
   7   3  -5   12.70    3.90 
   6  -3  -5   33.90    4.10 
  -6  -3   5   33.40    4.50 
  -6  -3   5   35.00    4.20 
   6   3  -5   34.80    5.20 
  -6   3   5   37.50    4.10 
   6   3  -5   35.50    4.00 
  -5  -3   5   44.30    4.20 
   5  -3  -5   44.10    4.20 
  -5  -3   5   44.30    4.60 
   5   3  -5   38.40    3.90 
   5   3  -5   42.80    4.70 
  -5   3   5   41.30    3.60 
   4  -3  -5  408.06   14.00 
  -4  -3   5  416.56   14.20 
  -4  -3   5  425.86   14.80 
   4  -3  -5  405.86   13.70 
  -4   3   5  416.56   13.20 
   4   3  -5  423.26   14.00 
  -4   3   5  411.36   14.60 
  -3  -3   5  774.02   20.20 
  -3  -3   5  800.02   21.50 
   3  -3  -5  780.02   21.50 
   3  -3  -5  790.82   21.70 
  -3  -3   5  778.42   21.50 
   3   3  -5  802.82   21.70 
  -3   3   5  782.02   21.70 
  -2  -3   5  649.24   16.50 
  -2  -3   5  634.64   17.00 
   2  -3  -5  627.84   18.00 
  -2  -3   5  623.34   15.90 
   2  -3  -5  637.44   17.70 
  -2   3   5  645.84   19.10 
   2   3  -5  653.33   17.10 
   2   3  -5  596.84   17.80 
  -2   3   5  656.13   18.00 
  -1  -3   5   53.79    2.80 
   1  -3  -5   50.19    3.80 
   1  -3  -5   47.50    3.00 
  -1   3   5   51.19    3.60 
   1   3  -5   46.70    2.50 
  -1   3   5   51.69    4.00 
   1   3  -5   51.59    2.60 
   1   3  -5   49.20    2.60 
   0  -3  -5 4208.68   94.49 
   0  -3  -5 4123.49   92.19 
   0  -3   5 4186.08   90.09 
   0   3  -5 4181.88   89.69 
   0   3   5 4242.98   93.39 
   0   3   5 4145.99   94.29 
   0   3  -5 4342.07   88.99 
   0   3  -5 4083.69   88.89 
  -1  -3  -5   92.49    6.00 
  -1  -3  -5   95.89    6.00 
  -1  -3  -5   97.79    5.40 
   1   3   5  101.29    5.80 
  -1   3  -5  101.09    3.40 
  -1   3  -5   94.09    3.20 
  -1   3  -5   95.29    3.50 
  -1   3  -5   97.19    3.70 
  -2  -3  -5  276.27   11.90 
  -2  -3  -5  275.87   10.80 
  -2  -3  -5  275.17   11.70 
   2  -3   5  264.77    9.10 
   2   3   5  265.67   11.10 
  -2   3  -5  266.57    7.90 
  -2   3  -5  259.57    8.60 
  -2   3  -5  269.47    8.40 
  -3  -3  -5  405.56   16.20 
  -3  -3  -5  383.16   14.60 
  -3  -3  -5  390.66   15.40 
   3  -3   5  403.36   13.20 
   3   3   5  394.76   15.20 
   3   3   5  372.36   15.80 
  -3   3  -5  389.86   12.70 
  -3   3  -5  388.46   12.70 
  -3   3  -5  403.66   11.70 
  -4  -3  -5  263.67   12.20 
  -4  -3  -5  250.97   12.20 
   4  -3   5  265.27    8.30 
   4  -3   5  241.58    7.20 
   4  -3   5  242.28   10.70 
  -4  -3  -5  212.78   18.90 
  -4   3  -5  240.88   10.30 
   4   3   5  243.98   12.20 
   4   3   5  246.28   12.90 
  -5  -3  -5   23.20    4.10 
   5  -3   5   28.10    4.00 
  -5  -3  -5   34.10    4.60 
   5   3   5   41.30    5.10 
   5   3   5   36.60    5.40 
  -5   3  -5   34.60    4.00 
  -6  -3  -5  137.29    9.80 
   6  -3   5  130.09    9.10 
  -6  -3  -5  124.19    9.30 
  -6   3  -5  146.69    9.20 
   6   3   5  128.29    9.70 
   6   3   5  123.99   10.40 
  -7  -3  -5  119.99    9.40 
   7  -3   5  118.69   10.80 
  -7  -3  -5  117.09    9.80 
   7   3   5  114.39    9.40 
   7   3   5  131.69   11.30 
  -8  -3  -5   34.10    5.40 
  -8  -3  -5   42.70    7.50 
   8  -3   5   31.50    5.80 
  -8   3  -5   42.30    5.70 
   9  -3   5    5.60    3.10 
  -9  -3  -5   21.80    6.20 
   9   3   5    8.20    5.00 
  -9   3  -5    7.70    3.50 
  10  -3   5   29.10    7.20 
 -10  -3  -5   23.00    5.90 
 -10   3  -5   25.80    6.00 
  10   3   5   24.50    7.90 
  10  -4  -5   38.80    8.70 
 -10   4   5   31.20    5.90 
  -9  -4   5  102.99   12.10 
   9  -4  -5  132.59   10.20 
   9   4  -5  121.59   11.80 
  -9   4   5  125.19   10.10 
   9   4  -5  113.09   11.00 
  -8  -4   5   47.20    5.80 
   8  -4  -5   49.40    5.80 
  -8  -4   5   49.30    5.90 
   8   4  -5   45.00    6.90 
   8   4  -5   37.90    5.90 
  -8   4   5   47.50    5.80 
  -7  -4   5  126.29    8.70 
  -7  -4   5  140.29    9.70 
   7  -4  -5  134.69   10.00 
   7   4  -5  122.89    9.90 
   7   4  -5  142.09    8.90 
  -6  -4   5  192.38   10.40 
  -6  -4   5  214.88   11.30 
   6  -4  -5  218.08   10.50 
   6   4  -5  200.68   10.30 
  -6   4   5  203.38    9.70 
  -5  -4   5  207.78   10.10 
   5  -4  -5  215.38    9.90 
  -5  -4   5  213.98   10.40 
   5   4  -5  211.78   10.00 
  -5   4   5  231.78    9.40 
   5   4  -5  225.08   11.50 
   4  -4  -5 1053.19   27.90 
  -4  -4   5 1006.40   27.70 
  -4  -4   5 1026.50   27.80 
  -4   4   5 1011.10   27.50 
   4   4  -5  981.50   27.70 
  -4   4   5 1024.60   26.80 
   4   4  -5 1052.99   29.40 
  -3  -4   5  310.47   11.00 
  -3  -4   5  306.07    9.50 
   3  -4  -5  317.67   11.30 
  -3  -4   5  322.07   10.20 
   3  -4  -5  324.17   12.50 
  -3   4   5  318.87   11.10 
  -3   4   5  307.47   11.20 
  -2  -4   5  438.86   12.70 
   2  -4  -5  430.76   13.90 
   2   4  -5  416.36   12.70 
   2   4  -5  461.95   13.30 
  -2   4   5  418.46   14.70 
  -2   4   5  431.96   14.00 
  -2   4   5  440.96   14.00 
   1  -4  -5 3395.16   74.89 
  -1  -4   5 3291.67   70.79 
  -1   4   5 3162.08   73.99 
  -1   4   5 3180.58   74.19 
   1   4  -5 3169.18   70.79 
   1   4  -5 3406.36   70.69 
  -1   4   5 3167.98   74.89 
   0  -4  -5  614.34   19.60 
   0  -4  -5  611.94   19.00 
   0  -4  -5  598.14   16.30 
   0   4   5  604.34   18.20 
   0   4   5  581.24   18.10 
   0   4   5  601.64   18.90 
   0   4  -5  599.44   13.80 
   0   4  -5  595.74   14.10 
  -1  -4  -5  364.36   13.90 
  -1  -4  -5  352.06   13.70 
  -1  -4  -5  340.67   11.70 
  -1   4  -5  349.96    8.40 
  -1   4  -5  347.37    8.70 
  -2  -4  -5  328.07   14.00 
  -2  -4  -5  321.77   13.50 
  -2  -4  -5  323.47   12.20 
   2   4   5  335.07   13.20 
  -2   4  -5  336.27    9.50 
  -3  -4  -5  355.66   15.10 
  -3  -4  -5  383.86   16.10 
   3  -4   5  383.26   12.10 
  -3  -4  -5  369.36   14.20 
   3   4   5  370.36   15.10 
   3   4   5  299.27   15.10 
  -3   4  -5  374.06   11.00 
  -3   4  -5  379.36   11.80 
   4  -4   5   19.00    2.70 
  -4  -4  -5   25.70    5.40 
  -4  -4  -5   17.30    3.60 
  -4  -4  -5   20.10    3.90 
  -4   4  -5   20.70    2.80 
   4   4   5   15.50    3.20 
  -4   4  -5   20.00    2.80 
   4   4   5   20.30    4.00 
  -5  -4  -5  130.69    9.00 
  -5  -4  -5  139.89   10.50 
   5  -4   5  128.19    8.00 
  -5  -4  -5  129.49    9.30 
   5   4   5  121.19    9.00 
   5   4   5  113.19    9.70 
  -5   4  -5  135.09    7.90 
  -6  -4  -5   64.09    7.10 
   6  -4   5   67.19    3.80 
  -6  -4  -5   67.39    6.70 
   6   4   5   57.49    7.50 
  -6   4  -5   50.69    9.00 
   6   4   5   70.39    7.30 
  -7  -4  -5  440.26   20.00 
   7  -4   5  453.25   19.70 
  -7  -4  -5  466.65   21.10 
   7   4   5  449.36   21.70 
  -7   4  -5  481.65   19.90 
   7   4   5  493.55   23.70 
   8  -4   5   35.40    5.30 
  -8  -4  -5   28.60    5.50 
  -8  -4  -5   29.60    5.90 
  -8   4  -5   38.20    5.40 
   8   4   5   21.10    5.60 
  -9  -4  -5    5.50    6.20 
   9  -4   5   -0.70    2.70 
  -9   4  -5   -0.30    1.80 
   9  -5  -5   -3.10    2.00 
  -9   5   5    3.50    2.20 
  -8  -5   5   82.59   11.60 
   8  -5  -5   98.29    8.00 
  -8   5   5   94.39    7.80 
   8   5  -5   84.29    9.40 
   8   5  -5  103.09    8.20 
  -7  -5   5    4.00    1.50 
   7  -5  -5    6.80    2.30 
   7   5  -5    2.10    2.40 
  -7   5   5    3.20    1.80 
   7   5  -5    9.20    2.80 
  -6  -5   5  211.78   11.10 
  -6  -5   5  216.78   11.00 
   6  -5  -5  215.48   10.70 
   6   5  -5  187.28   12.10 
   6   5  -5  205.88   10.90 
  -6   5   5  229.48   10.80 
  -6   5   5  222.48   10.10 
   5  -5  -5  307.37   12.40 
  -5  -5   5  309.07   12.20 
  -5  -5   5  281.17   12.50 
   5   5  -5  302.97   14.20 
  -5   5   5  319.37   12.60 
   5   5  -5  305.97   13.00 
  -5   5   5  327.77   11.90 
  -4  -5   5    7.70    2.10 
   4  -5  -5    8.40    2.10 
  -4  -5   5    6.20    1.40 
   4   5  -5    6.10    2.10 
  -4   5   5    5.20    1.60 
   4   5  -5    7.60    2.20 
  -4   5   5    6.90    1.70 
   3  -5  -5   25.30    2.90 
  -3  -5   5   23.20    2.70 
  -3   5   5   23.90    2.70 
   3   5  -5   23.70    3.10 
   3   5  -5   21.00    2.70 
  -3   5   5   19.00    2.60 
   2  -5  -5  515.55   15.90 
  -2  -5   5  506.05   14.30 
  -2   5   5  502.85   16.10 
   2   5  -5  503.85   14.60 
  -2   5   5  494.05   16.20 
   2   5  -5  513.95   15.00 
   1  -5  -5   37.00    3.70 
  -1  -5   5   39.60    2.30 
   1   5  -5   40.30    2.70 
  -1   5   5   37.20    3.60 
  -1   5   5   36.60    3.60 
   0  -5  -5  301.37   12.70 
   0  -5  -5  310.57    9.30 
   0  -5  -5  310.67   12.50 
   0   5  -5  316.27    7.80 
   0   5   5  307.17   12.00 
   0   5  -5  315.77    8.00 
  -1  -5  -5   20.60    3.70 
  -1  -5  -5   24.80    4.20 
  -1  -5  -5   18.30    2.20 
   1   5   5   24.60    3.10 
  -2  -5  -5    8.40    2.50 
  -2  -5  -5    6.90    1.80 
  -2  -5  -5    5.80    2.30 
   2   5   5    7.00    2.20 
  -3  -5  -5    2.80    1.90 
  -3  -5  -5    7.90    2.50 
  -3  -5  -5    5.80    1.90 
  -3   5  -5    5.50    1.30 
   3   5   5    4.20    1.90 
  -4  -5  -5   40.40    4.30 
  -4  -5  -5   36.20    5.20 
  -4  -5  -5   31.60    4.60 
   4  -5   5   33.20    3.40 
  -4   5  -5   32.20    2.60 
   4   5   5   32.30    4.60 
  -4   5  -5   35.60    3.30 
  -5  -5  -5   10.30    2.90 
  -5  -5  -5    8.60    3.10 
  -5  -5  -5    7.90    2.60 
   5  -5   5   10.80    3.40 
  -5   5  -5   12.00    2.30 
   5   5   5    6.10    3.20 
  -6  -5  -5  356.26   20.00 
   6  -5   5  366.26   15.40 
  -6  -5  -5  355.86   16.80 
  -6  -5  -5  317.87   16.30 
  -6   5  -5  341.57   15.00 
  -6   5  -5  339.07   14.00 
   6   5   5  331.37   17.40 
   6   5   5  362.96   27.50 
   7  -5   5  209.18   12.30 
  -7  -5  -5  200.28   12.80 
  -7  -5  -5  186.08   12.60 
  -7  -5  -5  223.68   15.40 
   7   5   5  179.78   14.40 
   7   5   5  204.18   13.90 
  -7   5  -5  214.08   12.20 
  -7   5  -5  208.68   12.00 
  -8  -5  -5   27.20    6.20 
   8  -5   5   34.80    5.50 
  -8   5  -5   37.30    5.40 
   8   5   5   19.20    6.40 
  -9  -5  -5    5.10    3.60 
   9  -5   5    0.50    2.80 
  -9   5  -5    2.80    2.80 
   8  -6  -5    4.60    3.30 
  -8   6   5    2.10    2.40 
  -7  -6   5  143.59    9.70 
   7  -6  -5  156.88    9.70 
  -7   6   5  169.68    9.60 
  -7   6   5  165.68    9.90 
   7   6  -5  160.88   12.00 
   7   6  -5  149.59   10.10 
  -6  -6   5  292.97   15.30 
  -6  -6   5  302.07   13.90 
   6  -6  -5  325.37   13.60 
   6   6  -5  308.07   15.70 
  -6   6   5  313.37   13.70 
  -6   6   5  309.57   12.70 
   5  -6  -5    7.70    2.30 
  -5  -6   5    6.10    1.90 
   5   6  -5    7.70    2.50 
  -5   6   5    4.20    1.80 
   5   6  -5    6.80    2.60 
  -5   6   5    6.70    1.90 
   4  -6  -5  138.19    7.70 
  -4  -6   5  137.39    7.50 
   4   6  -5  135.59    7.90 
  -4   6   5  153.88    7.80 
   4   6  -5  142.89    8.60 
  -4   6   5  146.39    8.00 
   3  -6  -5  188.58    8.40 
  -3  -6   5  178.68    7.90 
   3   6  -5  192.78   10.30 
   3   6  -5  181.38    8.60 
  -3   6   5  180.68    8.50 
  -3   6   5  187.08    9.10 
   2  -6  -5  342.07   12.10 
  -2   6   5  321.07   12.40 
   2   6  -5  326.37   10.20 
   2   6  -5  334.37   11.40 
  -2   6   5  334.17   12.90 
   1  -6  -5 1764.82   43.60 
   1  -6  -5 1647.44   44.90 
   1   6  -5 1782.22   40.20 
  -1   6   5 1742.53   43.80 
  -1   6   5 1732.53   44.10 
   0  -6  -5  825.62   26.10 
   0  -6  -5  868.11   25.80 
   0   6  -5  889.71   20.20 
   0   6   5  868.11   25.60 
   0   6   5  877.71   25.80 
  -1  -6  -5   74.19    6.10 
  -1  -6  -5   73.59    6.00 
   1   6   5   70.39    5.80 
  -2  -6  -5  346.27   11.40 
  -2  -6  -5  326.47   14.60 
  -2  -6  -5  331.97   15.10 
  -2   6  -5  340.27    8.90 
   2   6   5  340.37   14.80 
  -3  -6  -5   75.19    5.20 
  -3  -6  -5   70.19    6.90 
  -3  -6  -5   65.69    6.50 
   3   6   5   57.69    6.30 
  -3   6  -5   70.89    3.90 
  -4  -6  -5   33.70    4.90 
  -4  -6  -5   31.30    3.90 
  -4  -6  -5   25.80    5.20 
  -4   6  -5   28.50    3.10 
   4   6   5   29.70    5.20 
  -5  -6  -5  108.69    9.80 
   5  -6   5  112.69    6.50 
  -5  -6  -5  115.79    8.20 
  -5  -6  -5   95.69    8.60 
  -5   6  -5  115.19    7.00 
   5   6   5   95.29    9.80 
   5   6   5  106.49    9.00 
  -6  -6  -5   18.50    3.90 
  -6  -6  -5   14.60    4.10 
  -6  -6  -5    9.80    3.30 
   6  -6   5   12.70    2.70 
   6   6   5   17.60    4.60 
  -6   6  -5   11.10    3.10 
  -7  -6  -5  125.99   11.70 
   7  -6   5  116.99    8.60 
  -7   6  -5  127.49    9.10 
   7   6   5   89.59   12.20 
  -8  -6  -5    0.50    3.00 
   8  -6   5    9.20    3.00 
  -8   6  -5   -2.00    1.70 
   7  -7  -5    2.90    1.50 
  -7   7   5    4.70    2.20 
   6  -7  -5    3.40    1.80 
  -6  -7   5    4.20    2.50 
  -6   7   5    6.10    2.10 
  -6   7   5    7.50    2.60 
   6   7  -5    5.00    2.90 
  -5  -7   5   95.79    6.90 
   5  -7  -5   86.79    5.90 
  -5   7   5   88.69    6.70 
  -5   7   5   81.29    5.60 
   5   7  -5   70.49    7.60 
   5   7  -5   81.39    6.60 
   4  -7  -5    0.40    1.10 
  -4  -7   5   -1.70    1.50 
  -4   7   5    2.80    2.00 
   4   7  -5   -0.90    1.50 
  -4   7   5    1.90    1.20 
   4   7  -5    3.50    2.50 
  -3  -7   5   32.20    3.10 
   3  -7  -5   32.60    3.40 
  -3   7   5   28.60    3.80 
   3   7  -5   34.30    3.80 
  -3   7   5   27.70    3.30 
   2  -7  -5    6.00    1.70 
  -2  -7   5    4.80    1.20 
  -2  -7   5    3.10    1.50 
   2  -7  -5    2.60    1.60 
   2   7  -5    6.00    2.10 
  -2   7   5    7.70    2.20 
  -2   7   5    8.90    2.20 
   1  -7  -5  292.27   11.90 
   1  -7  -5  301.87   13.10 
   1   7  -5  313.67   10.10 
  -1   7   5  302.67   13.00 
  -1   7   5  312.37   12.90 
   0  -7  -5   10.10    2.90 
   0  -7  -5    8.10    2.30 
   0   7  -5   11.50    1.30 
   0   7   5    9.80    2.40 
   0   7   5    4.20    2.00 
  -1  -7  -5   51.49    5.20 
  -1  -7  -5   48.40    5.10 
   1   7   5   50.39    5.10 
  -2  -7  -5   12.20    3.10 
  -2  -7  -5   12.20    3.10 
   2   7   5    9.80    3.10 
  -3  -7  -5   66.49    6.90 
  -3  -7  -5   57.99    6.40 
   3   7   5   72.49    6.90 
  -3   7  -5   63.89    3.60 
  -4  -7  -5   87.49    7.80 
  -4  -7  -5   80.09    8.10 
  -4  -7  -5   81.19    5.80 
  -4   7  -5   84.29    5.00 
  -5  -7  -5    0.60    1.80 
  -5  -7  -5   -2.30    3.10 
  -5   7  -5    2.70    1.40 
   5   7   5    7.30    2.70 
   6  -7   5   82.89    5.60 
  -6  -7  -5  102.49    9.90 
  -6   7  -5   77.49    6.40 
  -7  -7  -5  114.89   11.70 
   7  -7   5  103.89    7.50 
  -7   7  -5  120.09    8.60 
   6  -8  -5   35.30    4.20 
  -6   8   5   31.30    3.90 
  -5  -8   5    2.10    1.70 
   5  -8  -5    1.90    2.10 
   5   8  -5    3.80    2.60 
  -5   8   5    3.00    2.60 
  -5   8   5   -0.10    2.10 
  -4  -8   5    3.00    1.70 
  -4  -8   5    3.20    1.70 
  -4   8   5    4.70    2.30 
   4   8  -5    6.50    2.40 
  -4   8   5    1.50    1.20 
   3  -8  -5    6.10    1.70 
   3  -8  -5    7.50    2.20 
  -3  -8   5    2.40    1.00 
  -3  -8   5    3.70    1.60 
  -3   8   5    7.10    2.60 
   3   8  -5    3.50    2.00 
  -3   8   5    4.40    1.80 
   2  -8  -5    2.30    2.10 
   2  -8  -5    0.80    0.90 
   2   8  -5    2.90    1.50 
  -2   8   5    4.60    2.20 
  -2   8   5    1.30    1.40 
   1  -8  -5  567.04   17.80 
   1  -8  -5  556.34   19.40 
  -1   8   5  573.34   19.70 
  -1   8   5  542.35   20.00 
   1   8  -5  554.84   15.90 
   0  -8  -5  280.87   12.30 
   0  -8  -5  303.37   13.30 
   0   8   5  294.37   13.40 
   0   8  -5  292.97    8.40 
   0   8   5  289.87   13.60 
  -1  -8  -5    8.10    3.20 
  -1  -8  -5   26.60    3.70 
   1   8   5   16.10    3.60 
   1   8   5   19.00    4.00 
  -2  -8  -5    2.90    2.30 
  -2  -8  -5   12.60    3.00 
   2   8   5    6.50    2.70 
  -3  -8  -5    6.60    3.10 
  -3  -8  -5    6.30    2.50 
  -3   8  -5    5.50    1.20 
   3   8   5   10.40    3.20 
  -4  -8  -5   20.40    5.00 
  -4  -8  -5   21.70    4.80 
  -4   8  -5   28.20    2.90 
  -5  -8  -5    7.30    3.30 
   4  -9  -5   20.00    3.40 
  -4  -9   5   15.80    3.20 
  -4  -9   5   18.90    2.70 
   4  -9  -5   20.80    2.80 
  -4   9   5   29.10    6.50 
  -4   9   5   18.70    3.20 
   3  -9  -5   16.90    2.40 
   3  -9  -5   14.30    2.80 
   3   9  -5   11.80    2.70 
  -3   9   5   13.90    3.80 
  -3   9   5   12.50    2.60 
   2  -9  -5    8.70    2.50 
  -2   9   5    8.30    2.30 
  -2   9   5   13.10    3.60 
   2   9  -5   12.50    2.40 
   1  -9  -5    3.60    2.00 
   1  -9  -5    3.80    1.50 
  -1   9   5    5.20    2.10 
  -1   9   5   -0.50    2.60 
   0  -9  -5    0.90    1.50 
   0  -9  -5    2.90    2.10 
   0   9   5    1.20    1.50 
   0   9  -5   -0.70    0.70 
   0   9   5    6.60    3.70 
  -1  -9  -5    1.20    1.40 
  -1  -9  -5   -0.30    2.10 
   1   9   5    3.90    2.00 
   1   9   5    6.70    3.20 
  -2  -9  -5    8.90    3.20 
  -2  -9  -5    7.50    2.50 
   2   9   5    6.10    2.60 
  -3  -9  -5    6.30    2.60 
 -11   0   6   -1.90    2.80 
  11   0  -6    4.20    3.00 
  10   0  -6  144.29   12.00 
 -10   0   6  150.88   12.20 
   9   0  -6   61.99    7.10 
  -9   0   6   66.49    7.70 
   8   0  -6    7.80    3.90 
  -8   0   6    3.60    2.50 
  -7   0   6  734.13   24.50 
   7   0  -6  757.42   22.90 
  -7   0   6  666.13   24.40 
   6   0  -6  456.35   15.80 
  -6   0   6  465.65   17.30 
  -6   0   6  476.45   17.30 
  -5   0   6    9.20    2.00 
   5   0  -6   10.60    2.50 
   5   0  -6   11.50    2.10 
  -5   0   6    9.60    2.20 
   4   0  -6 1283.87   32.70 
   4   0  -6 1239.58   31.50 
  -4   0   6 1220.48   32.60 
  -4   0   6 1319.47   32.20 
   3   0  -6  311.17   10.50 
  -3   0   6  330.97   10.90 
  -3   0   6  331.27   10.40 
   3   0  -6  318.77   11.10 
  -3   0   6  331.77   11.40 
  -2   0   6 1861.01   42.70 
   2   0  -6 1799.92   42.20 
  -2   0   6 1807.52   43.20 
  -2   0   6 1839.02   41.80 
   2   0  -6 1822.82   42.30 
  -1   0   6  350.46   10.40 
   1   0  -6  350.36   10.80 
  -1   0   6  371.36   11.70 
   1   0  -6  345.97   10.80 
  -1   0   6  334.17   10.90 
   1   0  -6  361.36   11.20 
   0   0   6  429.46   12.70 
   0   0   6  414.36   12.30 
   0   0  -6  421.86   12.70 
   0   0  -6  421.76   13.20 
   0   0  -6  438.76   12.70 
   0   0   6  427.46   13.30 
   1   0   6 4575.84  100.49 
   1   0   6 4460.05  101.39 
  -1   0  -6 4649.83  101.89 
  -1   0  -6 4566.74  101.59 
  -1   0  -6 4635.24  100.89 
   1   0   6 4543.95  100.59 
   2   0   6  124.89    6.90 
  -2   0  -6  116.19    6.20 
  -2   0  -6  116.89    6.40 
   2   0   6  112.89    6.00 
  -2   0  -6  111.99    6.40 
  -3   0  -6 9082.89  202.08 
  -3   0  -6 9693.63  202.68 
   3   0   6 9223.48  201.78 
   3   0   6 9782.42  203.78 
  -3   0  -6 8629.74  203.88 
   4   0   6 1829.02   47.40 
  -4   0  -6 1807.72   45.90 
   4   0   6 1734.03   45.20 
  -4   0  -6 1746.93   46.10 
   5   0   6  769.72   24.30 
  -5   0  -6  757.32   25.00 
   5   0   6  779.82   28.20 
  -5   0  -6  759.02   25.60 
   6   0   6  613.64   23.80 
  -6   0  -6  602.14   21.50 
  -6   0  -6  591.34   22.90 
   7   0   6  716.43   28.10 
  -7   0  -6  734.83   27.50 
  -8   0  -6  681.53   27.80 
   8   0   6  684.73   28.90 
  -9   0  -6   12.70    3.70 
   9   0   6    8.70    5.60 
  10   0   6  162.98   15.00 
 -10   0  -6  220.78   15.80 
 -11  -1   6   52.19    8.90 
  11  -1  -6   39.70    7.40 
  11   1  -6   62.39    9.30 
 -11   1   6   42.80    8.30 
 -10  -1   6   13.50    5.00 
  10  -1  -6   10.50    4.00 
  10   1  -6    4.50    2.90 
 -10   1   6   20.40    4.90 
  -9  -1   6  124.09   10.60 
   9  -1  -6  139.39   10.80 
  -9   1   6  133.19   10.50 
   9   1  -6  178.28   15.00 
   8  -1  -6    1.30    2.30 
  -8  -1   6   -1.20    2.00 
  -8  -1   6    1.90    1.80 
   8   1  -6    2.50    2.10 
  -8   1   6    2.10    2.00 
  -7  -1   6   -0.80    1.50 
  -7  -1   6    1.10    1.80 
   7  -1  -6   -1.20    1.20 
   7   1  -6    0.30    1.40 
   7   1  -6   -0.70    1.00 
  -7   1   6   -1.40    1.40 
  -6  -1   6  166.78    9.30 
  -6  -1   6  173.28    9.80 
   6  -1  -6  140.59   12.10 
   6  -1  -6  181.98    8.70 
   6   1  -6  185.58    8.80 
   6   1  -6  175.08    9.70 
  -6   1   6  187.98   10.00 
  -6   1   6  187.78    9.70 
   5  -1  -6 2210.68   52.89 
  -5  -1   6 2209.68   54.49 
   5  -1  -6 2230.08   54.19 
  -5  -1   6 2301.47   54.99 
   5   1  -6 2181.68   52.59 
  -5   1   6 2248.88   53.29 
   5   1  -6 2248.08   54.59 
  -5   1   6 2100.39   53.89 
  -4  -1   6 1906.21   45.90 
   4  -1  -6 1888.21   45.20 
  -4  -1   6 1860.41   46.00 
  -4   1   6 1909.91   46.30 
  -4   1   6 1959.90   44.90 
   4   1  -6 1824.22   46.60 
   4   1  -6 1877.31   45.90 
   3  -1  -6  382.26   12.60 
  -3  -1   6  385.06   12.10 
   3  -1  -6  378.16   12.30 
  -3  -1   6  374.86   12.50 
  -3  -1   6  389.06   12.10 
   3   1  -6  382.86   11.70 
  -3   1   6  400.96   12.00 
  -3   1   6  376.16   12.30 
   3   1  -6  391.16   12.50 
   2  -1  -6  500.55   14.90 
  -2  -1   6  493.55   14.40 
  -2  -1   6  524.75   13.90 
  -2  -1   6  524.95   14.90 
   2  -1  -6  507.75   14.50 
   2   1  -6  516.75   14.00 
  -2   1   6  493.45   15.60 
  -2   1   6  518.05   14.60 
   2   1  -6  531.65   14.40 
  -2   1   6  529.05   15.10 
   1  -1  -6 1867.01   42.80 
   1  -1  -6 1796.62   43.00 
  -1  -1   6 1930.71   41.10 
   1  -1  -6 1856.01   43.60 
  -1  -1   6 1827.62   42.20 
  -1  -1   6 1883.51   42.90 
   1   1  -6 1859.91   42.10 
  -1   1   6 1848.62   43.20 
  -1   1   6 1537.05   51.09 
  -1   1   6 1879.01   42.80 
   0  -1   6   85.59    3.70 
   0  -1   6   88.49    4.60 
   0  -1  -6   85.19    4.70 
   0  -1  -6   85.59    4.90 
   0  -1   6   88.49    4.20 
   0   1  -6   66.19    5.10 
   0   1   6   86.99    4.70 
   0   1  -6   93.29    4.40 
   0   1   6   81.99    4.60 
   0   1   6   93.09    5.30 
  -1  -1  -6  218.28    9.10 
   1  -1   6  210.18    7.20 
   1  -1   6  204.68    7.50 
  -1  -1  -6  216.28    8.60 
   1  -1   6  215.18    8.20 
  -1  -1  -6  199.68    9.00 
   1   1   6  207.68    8.30 
   1   1   6  214.18    9.10 
  -1   1  -6  192.48    8.20 
  -1   1  -6  208.68    7.70 
  -1   1  -6  206.78    8.10 
   1   1   6  200.88    8.80 
  -2  -1  -6   15.20    2.30 
  -2  -1  -6   12.30    2.30 
   2  -1   6   10.80    1.60 
  -2  -1  -6    8.70    2.20 
   2  -1   6   14.20    2.50 
   2  -1   6   13.70    1.90 
   2   1   6   10.40    2.50 
   2   1   6   11.30    2.30 
  -2   1  -6   13.70    1.90 
  -2   1  -6   10.30    2.00 
  -3  -1  -6   20.80    3.90 
   3  -1   6   11.80    2.20 
  -3  -1  -6   15.30    3.10 
  -3  -1  -6   11.10    2.40 
   3  -1   6   18.70    2.70 
   3   1   6   21.10    3.10 
  -3   1  -6   14.60    2.60 
   3   1   6   15.40    2.90 
  -4  -1  -6  244.68   11.60 
   4  -1   6  255.47   11.90 
  -4  -1  -6  219.98   11.10 
  -4  -1  -6  233.28   12.00 
   4  -1   6  234.68   10.00 
  -4   1  -6  231.28   13.10 
   4   1   6  249.78   11.60 
  -4   1  -6  229.88   11.30 
   4   1   6  234.78   12.10 
  -5  -1  -6 1005.20   30.90 
  -5  -1  -6  934.91   29.70 
   5  -1   6 1012.40   30.80 
  -5   1  -6  970.10   29.90 
  -5   1  -6  924.31   28.10 
   5   1   6  971.60   41.10 
   5   1   6 1014.40   31.90 
   6  -1   6  383.36   17.60 
  -6  -1  -6  388.16   17.50 
  -6  -1  -6  361.76   16.20 
  -6   1  -6  382.76   17.00 
   6   1   6  372.96   16.60 
   7  -1   6  744.33   28.20 
  -7  -1  -6  751.62   28.30 
   7   1   6  733.43   29.20 
  -7   1  -6  748.23   27.50 
   8  -1   6   93.19    9.10 
  -8  -1  -6   93.89    9.60 
  -8   1  -6   87.39    8.60 
   8   1   6   93.89    9.70 
   9  -1   6   83.89    9.90 
  -9  -1  -6   89.49    9.50 
  -9   1  -6   96.29    9.70 
   9   1   6   88.49   10.20 
 -10  -1  -6   -3.50    2.40 
  10  -1   6    3.90    4.40 
 -10   1  -6   -0.70    2.80 
  10   1   6    0.30    3.50 
  11  -2  -6   19.60    5.50 
 -11   2   6   16.00    4.80 
  11   2  -6   14.10    6.00 
 -10  -2   6    0.30    2.80 
  10  -2  -6   -1.10    2.90 
  10   2  -6    2.70    3.10 
 -10   2   6    4.70    2.30 
  -9  -2   6    9.00    3.80 
   9  -2  -6    2.30    2.70 
  -9  -2   6    0.70    2.20 
  -9   2   6    8.50    3.20 
   9   2  -6    3.80    3.10 
  -8  -2   6    0.40    2.00 
  -8  -2   6    1.00    1.40 
   8  -2  -6   -0.40    1.50 
   8   2  -6    0.10    1.50 
  -8   2   6   -0.30    1.60 
   8   2  -6    4.80    2.40 
   7  -2  -6  569.54   20.80 
  -7  -2   6  574.84   22.30 
  -7  -2   6  540.25   20.50 
   7   2  -6  571.64   21.80 
   7   2  -6  556.24   19.40 
  -7   2   6  626.44   21.20 
   6  -2  -6   11.30    2.50 
  -6  -2   6   10.60    2.40 
  -6  -2   6   18.80    3.80 
   6   2  -6   13.70    2.80 
  -6   2   6   11.30    2.60 
   6   2  -6   11.60    2.80 
   5  -2  -6  572.94   18.30 
   5  -2  -6  625.84   19.40 
  -5  -2   6  569.24   19.10 
  -5  -2   6  589.04   20.00 
  -5   2   6  598.64   19.40 
  -5   2   6  582.24   18.00 
   5   2  -6  609.54   18.90 
   5   2  -6  599.34   19.80 
  -4  -2   6   28.90    3.30 
   4  -2  -6   25.00    3.00 
  -4  -2   6   24.00    3.10 
   4  -2  -6   26.30    5.40 
  -4  -2   6   25.70    3.10 
  -4   2   6   24.10    2.70 
   4   2  -6   20.90    2.80 
  -4   2   6   27.40    3.20 
   4   2  -6   25.90    2.60 
  -4   2   6   32.30    2.90 
  -3  -2   6   75.69    4.60 
   3  -2  -6   82.79    4.90 
   3  -2  -6   78.19    4.80 
  -3  -2   6   69.29    4.40 
  -3  -2   6   74.19    4.20 
   3   2  -6   72.49    4.10 
  -3   2   6   74.99    4.40 
  -3   2   6   69.59    4.40 
  -3   2   6   69.69    4.90 
  -2  -2   6 2450.75   57.09 
  -2  -2   6 2601.24   57.69 
   2  -2  -6 2624.14   58.89 
  -2  -2   6 2522.55   57.09 
   2  -2  -6 2591.84   58.79 
  -2   2   6 2469.65   59.59 
  -2   2   6 2526.65   58.19 
   2   2  -6 2539.95   57.29 
  -2   2   6 2564.04   58.59 
  -1  -2   6 2895.51   64.09 
   1  -2  -6 3048.29   67.99 
  -1  -2   6 2988.50   65.79 
   1  -2  -6 2871.61   66.09 
   1  -2  -6 2923.71   66.99 
  -1  -2   6 2943.71   64.79 
   1   2  -6 2997.70   64.99 
  -1   2   6 3038.10   67.19 
   1   2  -6 2926.71   65.19 
  -1   2   6 2893.51   67.09 
  -1   2   6 2932.81   68.29 
   1   2  -6 2954.10   64.49 
   0  -2  -6 1114.59   27.90 
   0  -2  -6 1121.29   29.30 
   0  -2   6 1109.39   25.10 
   0  -2   6 1110.29   24.40 
   0  -2   6 1102.99   26.80 
   0   2  -6 1104.69   26.20 
   0   2   6 1090.79   28.30 
   0   2   6 1136.39   28.40 
   0   2  -6 1109.09   26.00 
   0   2  -6  945.11   27.00 
  -1  -2  -6 3299.97   77.49 
   1  -2   6 3343.67   74.19 
  -1  -2  -6 3447.76   77.59 
  -1  -2  -6 3326.77   75.99 
   1  -2   6 3249.38   71.99 
   1   2   6 3291.67   76.09 
  -1   2  -6 3310.77   73.59 
  -1   2  -6 3304.17   73.79 
  -1   2  -6 3448.16   74.09 
   1   2   6 3334.37   77.29 
  -2  -2  -6 2090.19   51.69 
  -2  -2  -6 2070.79   51.89 
  -2  -2  -6 2064.49   50.59 
   2  -2   6 2044.70   46.50 
   2  -2   6 2179.88   49.70 
   2  -2   6 2048.10   47.00 
   2   2   6 2074.69   52.69 
  -2   2  -6 2086.09   48.70 
  -2   2  -6 2188.58   48.60 
   2   2   6 1951.10   50.49 
  -2   2  -6 2045.20   48.30 
   3  -2   6  301.07   12.80 
   3  -2   6  298.27    9.80 
  -3  -2  -6  287.37   13.10 
  -3  -2  -6  299.67   13.10 
  -3  -2  -6  311.77   12.50 
  -3   2  -6  285.07   12.70 
   3   2   6  292.17   12.40 
  -3   2  -6  300.97   11.50 
  -3   2  -6  247.88   13.80 
   4  -2   6  245.28    9.10 
  -4  -2  -6  248.48   12.80 
  -4  -2  -6  260.27   12.10 
  -4  -2  -6  239.98   11.90 
   4  -2   6  260.67   11.50 
  -4   2  -6  249.48   11.00 
  -4   2  -6  240.28   11.00 
   4   2   6  229.48   11.70 
  -4   2  -6  238.38   10.00 
  -5  -2  -6 1140.39   35.40 
   5  -2   6 1212.68   35.20 
  -5  -2  -6 1241.08   36.40 
   5   2   6 1203.38   35.80 
   5   2   6 1188.68   37.40 
  -5   2  -6 1238.68   34.80 
  -6  -2  -6  300.67   14.90 
  -6  -2  -6  299.57   15.70 
   6  -2   6  335.77   15.70 
   6   2   6  338.87   17.30 
   6   2   6  312.47   15.40 
  -6   2  -6  331.17   15.30 
   7  -2   6   22.50    4.70 
  -7  -2  -6   26.10    5.00 
  -7  -2  -6   22.20    5.00 
  -7   2  -6   22.50    4.70 
   7   2   6   22.80    4.90 
   8  -2   6   89.19    9.10 
  -8  -2  -6  103.89    9.50 
  -8   2  -6  113.99    9.70 
   8   2   6   96.49   10.60 
   9  -2   6   24.00    5.10 
  -9  -2  -6   22.00    6.10 
   9   2   6   35.70    6.50 
  -9   2  -6   28.30    6.60 
  10  -2   6   37.20    7.20 
 -10  -2  -6   49.99    8.40 
 -10   2  -6   70.79    8.80 
  10   2   6   50.29    8.90 
  10  -3  -6   24.30    5.80 
  10   3  -6   18.00    5.80 
 -10   3   6   22.00    5.40 
  -9  -3   6   14.50    3.70 
  -9  -3   6   17.40    4.20 
   9  -3  -6   17.10    4.40 
  -9   3   6   21.50    4.60 
   9   3  -6   22.80    5.60 
  -8  -3   6   49.20    5.80 
  -8  -3   6   58.79    6.80 
   8   3  -6   56.89    5.90 
  -8   3   6   63.19    6.40 
   8   3  -6   51.79    6.80 
   7  -3  -6    9.00    2.90 
  -7  -3   6    6.10    2.60 
  -7  -3   6    1.80    1.80 
   7   3  -6    5.90    2.40 
   7   3  -6    3.40    2.60 
  -7   3   6    3.60    1.70 
  -6  -3   6   79.49    6.50 
  -6  -3   6  100.29    7.50 
   6  -3  -6   89.69    6.70 
   6   3  -6   86.99    7.20 
  -6   3   6  106.99    6.70 
   6   3  -6   89.09    6.30 
   5  -3  -6  696.13   21.40 
  -5  -3   6  653.23   21.30 
  -5  -3   6  682.43   22.30 
   5   3  -6  703.13   22.30 
   5   3  -6  694.63   20.80 
  -5   3   6  680.43   20.10 
  -4  -3   6   34.70    3.00 
   4  -3  -6   28.30    3.10 
   4  -3  -6   27.40    3.20 
  -4  -3   6   29.00    3.20 
  -4  -3   6   29.60    3.30 
  -4   3   6   33.50    3.00 
   4   3  -6   27.60    2.90 
   4   3  -6   30.70    3.40 
  -4   3   6   29.70    3.10 
  -4   3   6   30.30    3.60 
   3  -3  -6 1327.67   33.50 
  -3  -3   6 1326.57   33.00 
  -3  -3   6 1341.77   33.00 
  -3  -3   6 1295.67   31.80 
  -3   3   6 1350.86   35.10 
  -3   3   6 1334.57   33.50 
   3   3  -6 1349.66   33.10 
  -3   3   6 1298.57   35.80 
   3   3  -6 1240.48   32.00 
  -2  -3   6  212.08    7.70 
  -2  -3   6  218.08    7.10 
   2  -3  -6  218.28    8.90 
   2  -3  -6  214.98    8.60 
  -2  -3   6  217.88    7.30 
   2   3  -6  208.58    7.40 
  -2   3   6  202.38    9.30 
   2   3  -6  221.88    7.80 
  -2   3   6  211.58    8.60 
  -1  -3   6  287.37    9.00 
   1  -3  -6  284.77   11.00 
   1  -3  -6  279.77    9.50 
   1   3  -6  293.77    8.50 
  -1   3   6  286.17   10.60 
   1   3  -6  287.17    8.20 
   1   3  -6  285.17    8.60 
  -1   3   6  276.37   11.10 
   0  -3  -6  126.69    7.10 
   0  -3  -6  126.19    6.10 
   0  -3   6  135.39    5.20 
   0   3  -6  124.19    4.30 
   0   3  -6  119.99    4.20 
   0   3   6  134.19    7.30 
   0   3   6  125.99    6.60 
   0   3  -6  133.89    4.90 
   0   3   6  130.69    6.70 
  -1  -3  -6    7.30    1.70 
  -1  -3  -6   10.10    2.30 
   1  -3   6    6.50    1.20 
  -1  -3  -6    5.80    1.70 
  -1   3  -6    7.20    0.90 
  -1   3  -6    6.50    1.20 
  -1   3  -6    7.90    1.10 
  -1   3  -6    6.40    1.20 
   1   3   6    8.40    2.00 
   1   3   6    7.00    1.90 
  -2  -3  -6    0.40    0.90 
  -2  -3  -6    1.40    1.10 
  -2  -3  -6    2.50    1.40 
  -2   3  -6    0.50    0.80 
  -2   3  -6    1.70    0.70 
   2   3   6    0.90    1.10 
  -3  -3  -6   17.10    3.60 
   3  -3   6   16.60    2.40 
  -3  -3  -6   17.80    3.90 
   3  -3   6   18.70    1.10 
  -3  -3  -6   22.30    3.70 
  -3   3  -6   21.40    2.30 
   3   3   6   13.70    3.50 
  -3   3  -6   14.50    2.20 
   3   3   6   16.70    3.90 
  -3   3  -6   16.80    2.40 
  -4  -3  -6  191.28   11.70 
  -4  -3  -6  193.58   10.40 
   4  -3   6  188.58    6.90 
  -4  -3  -6  191.88   11.70 
   4  -3   6  181.48    9.20 
   4   3   6  183.58   10.50 
   4   3   6  186.68   11.40 
  -4   3  -6  185.28    9.00 
  -4   3  -6  185.58    9.10 
   5  -3   6    2.00    1.20 
  -5  -3  -6    3.80    2.40 
  -5  -3  -6    0.40    2.00 
   5  -3   6    0.10    1.20 
  -5  -3  -6   -2.10    1.40 
   5   3   6    1.80    2.40 
   5   3   6    3.00    2.10 
  -5   3  -6    1.90    1.50 
  -5   3  -6   -0.80    0.90 
  -6  -3  -6    3.00    2.50 
   6  -3   6    3.90    2.10 
  -6  -3  -6    5.20    2.70 
   6   3   6    5.70    2.70 
  -6   3  -6    4.90    2.40 
   6   3   6    2.00    3.00 
  -7  -3  -6   32.90    5.60 
   7  -3   6   39.00    5.70 
  -7  -3  -6   42.80    5.90 
   7   3   6   35.30    7.20 
   7   3   6   45.30    6.40 
  -7   3  -6   35.20    5.30 
  -8  -3  -6    0.60    2.70 
  -8  -3  -6    3.30    2.90 
   8  -3   6    0.70    2.50 
   8   3   6    2.50    4.00 
  -8   3  -6    4.80    2.30 
   9  -3   6    6.10    3.10 
  -9  -3  -6    3.20    3.20 
   9   3   6    6.10    4.90 
  -9   3  -6    9.50    3.50 
  10  -3   6   -6.90    3.20 
  10   3   6   -9.10    5.40 
 -10   3  -6    0.20    3.30 
  10  -4  -6   33.70    8.20 
 -10   4   6   42.00    7.60 
   9  -4  -6  161.68   11.60 
   9   4  -6  175.68   13.60 
  -9   4   6  189.18   12.30 
   8  -4  -6  193.88   11.70 
  -8  -4   6  180.28   12.00 
  -8  -4   6  177.78   11.50 
  -8   4   6  208.08   11.90 
   8   4  -6  178.38   13.00 
   8   4  -6  190.38   11.00 
  -7  -4   6    5.20    2.30 
   7  -4  -6    4.80    2.10 
  -7  -4   6    5.50    2.40 
   7   4  -6    4.40    2.50 
  -7   4   6    1.80    3.00 
   7   4  -6    5.30    2.20 
   6  -4  -6  373.76   14.80 
  -6  -4   6  337.97   14.70 
  -6  -4   6  378.36   15.90 
   6   4  -6  361.76   14.50 
  -6   4   6  354.76   13.70 
  -6   4   6  355.46   14.30 
  -5  -4   6  101.99    6.70 
   5  -4  -6  103.19    6.60 
  -5  -4   6   95.09    6.80 
   5   4  -6   95.49    6.30 
   5   4  -6   96.29    7.10 
  -5   4   6  102.79    6.00 
   4  -4  -6   31.40    3.40 
  -4  -4   6   27.40    3.20 
  -4  -4   6   26.90    3.20 
  -4   4   6   23.30    2.70 
   4   4  -6   26.20    3.70 
   4   4  -6   19.50    2.80 
  -3  -4   6  493.25   14.90 
  -3  -4   6  487.45   13.70 
   3  -4  -6  464.45   15.20 
  -3  -4   6  420.46   14.40 
   3   4  -6  492.15   15.90 
  -3   4   6  448.16   15.20 
  -3   4   6  467.35   15.00 
   2  -4  -6  211.98    9.10 
  -2  -4   6  209.68    7.70 
   2   4  -6  206.48    7.50 
  -2   4   6  210.98    9.00 
   2   4  -6  217.48    7.90 
  -2   4   6  201.38    9.00 
  -2   4   6  208.08    9.70 
   1  -4  -6    4.30    1.20 
   1  -4  -6    5.40    1.70 
  -1  -4   6    5.60    1.10 
  -1   4   6    3.80    1.50 
   1   4  -6    3.10    0.80 
   1   4  -6    4.40    0.90 
  -1   4   6    3.50    1.60 
  -1   4   6    3.50    1.40 
   1   4  -6    2.80    0.90 
   0  -4  -6   73.59    4.40 
   0  -4   6   81.89    3.40 
   0  -4  -6   74.39    5.80 
   0  -4  -6   79.39    5.70 
   0   4  -6   77.89    3.40 
   0   4  -6   78.09    2.90 
   0   4   6   79.59    5.70 
   0   4   6   82.69    5.40 
  -1  -4  -6  644.44   21.30 
  -1  -4  -6  639.24   19.00 
  -1  -4  -6  636.74   21.10 
  -1   4  -6  641.74   15.50 
  -1   4  -6  645.24   15.80 
  -2  -4  -6   25.10    3.20 
  -2  -4  -6   23.70    4.30 
  -2  -4  -6   23.20    3.70 
  -2   4  -6   28.40    2.30 
   2   4   6   26.50    3.50 
  -3  -4  -6  530.95   18.80 
  -3  -4  -6  568.64   21.20 
  -3  -4  -6  538.55   20.10 
   3  -4   6  553.04   16.60 
  -3   4  -6  545.25   15.20 
  -3   4  -6  569.74   16.50 
   3   4   6  531.65   19.70 
  -4  -4  -6  769.92   25.30 
  -4  -4  -6  791.62   27.70 
   4  -4   6  788.02   23.10 
  -4  -4  -6  709.33   25.60 
  -4   4  -6  797.42   22.00 
   4   4   6  752.82   27.70 
   4   4   6  736.93   25.80 
  -4   4  -6  768.72   22.60 
  -5  -4  -6 1112.99   36.70 
  -5  -4  -6 1023.80   38.10 
  -5  -4  -6 1080.19   34.60 
   5  -4   6 1093.19   31.80 
  -5   4  -6 1127.49   31.00 
  -5   4  -6 1089.29   31.40 
   5   4   6 1061.29   36.40 
   5   4   6 1093.89   34.80 
  -6  -4  -6 1379.16   44.00 
  -6  -4  -6 1329.77   40.60 
  -6  -4  -6 1272.67   40.30 
   6  -4   6 1347.07   39.00 
   6   4   6 1304.07   41.20 
  -6   4  -6 1307.57   38.30 
   6   4   6 1319.17   43.70 
  -6   4  -6 1303.27   37.60 
  -7  -4  -6   77.69    8.30 
  -7  -4  -6   91.89   10.00 
  -7  -4  -6   92.69    8.80 
   7  -4   6   90.79    8.20 
  -7   4  -6  100.49    8.40 
   7   4   6   77.59    9.70 
   7   4   6   98.79    9.40 
  -8  -4  -6   80.59   16.30 
  -8  -4  -6   90.29    8.90 
   8  -4   6   87.19    8.50 
   8   4   6   97.29   10.80 
  -8   4  -6   87.49    8.50 
   9  -4   6    5.20    4.50 
  -9  -4  -6   10.30    5.10 
   9   4   6   15.90    5.70 
  -9   4  -6    6.30    3.40 
   9  -5  -6   23.70    5.50 
  -9   5   6   19.30    4.70 
   8  -5  -6   19.10    3.70 
   8   5  -6   11.00    4.50 
  -8   5   6   30.70    4.40 
  -8   5   6   16.50    3.70 
   8   5  -6   17.00    4.50 
  -7  -5   6    5.10    2.50 
   7  -5  -6    3.30    1.70 
  -7  -5   6    1.80    1.70 
   7   5  -6    1.70    2.00 
   7   5  -6    6.70    2.90 
  -7   5   6    3.70    1.80 
  -7   5   6    1.20    1.40 
  -6  -5   6  107.49    7.40 
  -6  -5   6  105.19    7.70 
   6  -5  -6  103.29    7.30 
  -6   5   6  110.39    6.90 
  -6   5   6  104.29    7.30 
   6   5  -6   94.39    8.30 
   6   5  -6  106.49    7.40 
  -5  -5   6   98.49    6.70 
  -5  -5   6   98.29    6.20 
   5  -5  -6   97.49    6.50 
  -5   5   6  100.29    6.60 
   5   5  -6   81.19    8.70 
  -5   5   6   93.09    5.90 
   5   5  -6  104.69    6.70 
   4  -5  -6   15.10    2.90 
  -4  -5   6   17.10    2.70 
  -4  -5   6   19.30    2.40 
   4   5  -6   12.90    3.80 
  -4   5   6   19.40    2.80 
  -4   5   6   17.30    2.50 
   4   5  -6   13.60    3.00 
   3  -5  -6  667.63   19.80 
  -3  -5   6  648.54   18.80 
  -3   5   6  663.83   19.80 
  -3   5   6  614.84   20.10 
   3   5  -6  677.73   19.80 
   3   5  -6  635.94   18.80 
  -2  -5   6   20.90    2.20 
   2  -5  -6   18.30    2.50 
  -2   5   6   16.40    3.40 
   2   5  -6   13.20    2.10 
  -2   5   6   20.30    2.70 
   2   5  -6   19.20    2.50 
   1  -5  -6   46.10    4.30 
  -1  -5   6   45.30    2.70 
  -1   5   6   44.10    4.10 
   1   5  -6   41.80    2.60 
  -1   5   6   39.70    4.00 
   0  -5  -6   32.00    4.00 
   0  -5  -6   33.90    2.80 
   0  -5  -6   36.90    4.10 
   0   5   6   40.00    3.90 
   0   5   6   36.70    3.70 
   0   5  -6   31.70    1.70 
   0   5  -6   34.60    1.90 
  -1  -5  -6    6.70    2.10 
  -1  -5  -6    3.70    1.80 
  -1  -5  -6    6.50    1.60 
   1   5   6    5.30    1.70 
  -1   5  -6    5.20    0.80 
  -1   5  -6    5.30    0.80 
  -2  -5  -6   22.70    3.60 
  -2  -5  -6   21.30    2.90 
  -2  -5  -6   22.10    4.20 
  -2   5  -6   20.40    1.90 
  -3  -5  -6   35.20    4.50 
  -3  -5  -6   27.30    4.30 
  -3  -5  -6   22.80    3.40 
   3   5   6   28.80    4.10 
  -3   5  -6   33.60    2.90 
  -4  -5  -6  338.27   16.60 
  -4  -5  -6  319.77   14.10 
   4  -5   6  331.57   11.90 
  -4  -5  -6  307.77   15.10 
   4   5   6  268.17   15.90 
  -4   5  -6  297.07    9.80 
   4   5   6  289.57   14.80 
  -4   5  -6  316.77   11.80 
  -5  -5  -6  134.99   11.00 
   5  -5   6  128.59    7.90 
  -5  -5  -6  114.29    9.50 
  -5  -5  -6  140.09    9.30 
  -5   5  -6  130.29    7.90 
   5   5   6  133.39   11.00 
  -5   5  -6  132.39    7.00 
   5   5   6  145.19   10.40 
   6  -5   6   67.19    6.40 
  -6  -5  -6   62.99    6.90 
  -6  -5  -6   51.99   10.40 
  -6   5  -6   67.99    6.30 
   6   5   6   58.39    8.10 
   6   5   6   66.59    7.90 
  -6   5  -6   66.39    5.80 
  -7  -5  -6   13.00    4.60 
   7  -5   6   17.40    4.00 
  -7  -5  -6   22.60    4.60 
  -7  -5  -6   12.20    3.80 
   7   5   6   13.00    5.30 
  -7   5  -6   22.60    4.20 
  -7   5  -6   20.80    4.30 
  -8  -5  -6   11.00    3.50 
   8  -5   6   11.50    3.90 
   8   5   6    0.70    5.10 
  -8   5  -6    2.90    2.80 
  -9  -5  -6   -5.60    3.00 
   9  -5   6    0.00    2.60 
  -9   5  -6   -3.20    2.10 
  -8   6   6   12.30    5.00 
   7  -6  -6   10.60    2.80 
  -7  -6   6    0.50    2.80 
  -7   6   6    2.30    1.70 
   7   6  -6   11.20    3.10 
   7   6  -6   -2.50    4.90 
  -7   6   6   10.80    3.10 
   6  -6  -6    5.00    2.10 
  -6  -6   6    5.10    2.00 
  -6  -6   6    0.20    1.70 
  -6   6   6    5.30    2.10 
  -6   6   6    1.50    2.20 
   6   6  -6    2.60    2.90 
   6   6  -6    7.00    2.60 
   5  -6  -6  268.57   11.80 
  -5  -6   6  254.87   11.80 
   5   6  -6  264.57   13.30 
  -5   6   6  260.07   11.10 
  -5   6   6  273.17   12.30 
   4  -6  -6  177.58    8.80 
  -4  -6   6  171.38    8.50 
   4   6  -6  164.38    9.10 
  -4   6   6  168.58    8.40 
  -4   6   6  169.78    9.10 
   4   6  -6  165.38    8.60 
   3  -6  -6  200.98    9.10 
  -3  -6   6  194.78    8.30 
   3   6  -6  198.58    8.70 
   3   6  -6  189.68    9.20 
  -3   6   6  206.78    9.40 
  -3   6   6  206.48   10.00 
  -2  -6   6  761.12   19.90 
   2  -6  -6  780.82   22.50 
   2   6  -6  748.03   20.40 
  -2   6   6  765.12   23.60 
  -2   6   6  734.73   22.80 
   1  -6  -6  845.42   24.70 
   1  -6  -6  793.62   26.00 
   1   6  -6  810.62   20.20 
  -1   6   6  811.72   24.90 
  -1   6   6  818.32   24.70 
   0  -6  -6   17.40    3.50 
   0  -6  -6   24.20    3.40 
   0   6  -6   17.60    1.40 
   0   6   6   18.40    3.40 
  -1  -6  -6   32.90    4.20 
  -1  -6  -6   31.20    2.70 
  -1  -6  -6   37.50    4.60 
   1   6   6   32.30    4.30 
  -2  -6  -6  264.17   13.20 
  -2  -6  -6  286.27   13.90 
  -2  -6  -6  265.67   10.40 
  -2   6  -6  268.67    7.80 
   2   6   6  251.17   12.80 
  -3  -6  -6   39.20    5.50 
  -3  -6  -6   46.10    4.40 
  -3  -6  -6   40.50    5.40 
  -3   6  -6   46.00    3.20 
  -4  -6  -6    0.10    1.80 
  -4  -6  -6   -1.80    1.50 
  -4  -6  -6    0.90    1.70 
   4   6   6   -1.60    2.10 
  -5  -6  -6   72.99    7.90 
  -5  -6  -6   97.99    9.30 
  -5  -6  -6   74.79    9.60 
   5  -6   6   86.39    5.70 
   5   6   6   77.69   14.40 
  -5   6  -6   88.49    6.20 
   6  -6   6  109.09    7.60 
  -6  -6  -6   87.49    9.10 
  -6  -6  -6  113.59   10.80 
  -6  -6  -6  106.59    8.70 
   6   6   6  109.09   10.60 
  -6   6  -6  115.19    8.00 
   6   6   6  103.09   11.20 
   7  -6   6   55.59    6.20 
  -7  -6  -6   80.99    9.60 
  -7   6  -6   71.39    6.90 
  -8  -6  -6    8.40    3.60 
   8  -6   6   10.80    2.90 
  -8   6  -6    2.50    2.40 
   7  -7  -6   18.10    3.90 
  -7   7   6   11.00    2.80 
   6  -7  -6   16.70    3.60 
  -6  -7   6   18.40    3.90 
   6   7  -6   20.20    4.60 
  -6   7   6   19.70    3.60 
  -6   7   6   15.30    3.90 
  -5  -7   6   17.30    3.50 
   5  -7  -6   15.00    3.00 
  -5   7   6   11.90    2.60 
   5   7  -6   21.30    4.40 
   5   7  -6   10.80    2.90 
  -5   7   6   16.90    3.30 
  -4  -7   6    1.30    1.50 
   4  -7  -6    0.40    1.00 
  -4   7   6    2.50    1.60 
   4   7  -6   -0.20    1.50 
  -4   7   6    0.40    0.90 
  -3  -7   6    1.10    1.10 
   3  -7  -6    2.90    1.40 
  -3   7   6    3.10    1.60 
   3   7  -6    4.30    1.60 
  -3   7   6    2.70    1.70 
   2  -7  -6    7.00    2.60 
   2  -7  -6    2.20    1.40 
  -2  -7   6    3.70    1.30 
  -2  -7   6    4.30    1.10 
   2   7  -6    2.20    1.30 
  -2   7   6    8.20    2.20 
  -2   7   6    2.30    1.90 
   1  -7  -6  151.18    8.20 
   1  -7  -6  141.69    9.00 
  -1   7   6  141.29    8.50 
  -1   7   6  153.68    9.00 
   1   7  -6  140.59    5.70 
   0  -7  -6   82.59    6.50 
   0  -7  -6   76.79    6.60 
   0   7   6   65.39    6.00 
   0   7   6   71.29    6.00 
   0   7  -6   77.79    3.00 
  -1  -7  -6   12.50    3.20 
  -1  -7  -6   14.20    3.40 
   1   7   6   17.30    3.50 
   1   7   6   18.50    3.30 
  -2  -7  -6    5.50    2.30 
  -2  -7  -6    7.90    2.50 
   2   7   6    6.40    2.30 
  -3  -7  -6   62.99    6.80 
  -3  -7  -6   83.59    7.80 
  -3  -7  -6   80.39    5.00 
  -3   7  -6   81.09    4.10 
   3   7   6   75.09    7.30 
  -4  -7  -6    7.30    2.80 
  -4  -7  -6    7.20    3.30 
  -4   7  -6    8.90    1.90 
   4   7   6    5.90    3.10 
  -5  -7  -6   36.60    6.70 
  -5  -7  -6   27.80    6.30 
  -5   7  -6   34.50    3.60 
   5   7   6   25.50    6.00 
  -6  -7  -6    7.80    3.50 
  -6   7  -6   16.80    4.60 
  -7  -7  -6   14.70    4.50 
   7  -7   6    8.40    2.50 
  -7   7  -6    9.70    3.40 
   6  -8  -6   66.99    5.70 
  -6   8   6   64.59    5.60 
   5  -8  -6   18.30    3.40 
  -5  -8   6   19.50    3.40 
   5   8  -6   12.20    3.40 
  -5   8   6   13.20    2.60 
  -5   8   6   20.30    4.10 
   4  -8  -6   12.60    2.70 
  -4  -8   6   11.00    2.40 
  -4   8   6   13.90    3.60 
   4   8  -6   12.60    2.80 
  -4   8   6   12.30    2.70 
   3  -8  -6   47.40    4.30 
   3  -8  -6   54.69    5.70 
  -3  -8   6   46.40    3.50 
  -3  -8   6   48.70    4.20 
  -3   8   6   47.00    4.60 
  -3   8   6   43.20    5.50 
   3   8  -6   49.99    4.50 
   2  -8  -6    5.60    2.40 
   2  -8  -6    6.40    1.80 
  -2   8   6    2.40    1.70 
   2   8  -6    3.10    1.50 
  -2   8   6    4.90    2.60 
   1  -8  -6    8.60    2.90 
   1  -8  -6    9.70    2.40 
  -1   8   6    9.90    2.70 
   1   8  -6    6.40    1.40 
  -1   8   6   11.50    3.30 
   0  -8  -6  100.59    7.90 
   0  -8  -6  113.59    7.60 
   0   8  -6   99.99    3.60 
   0   8   6  114.59    8.20 
   0   8   6  119.89    8.00 
  -1  -8  -6    0.50    1.20 
  -1  -8  -6    3.60    2.20 
   1   8   6   -0.90    1.60 
   1   8   6    4.10    2.00 
  -2  -8  -6    0.60    1.60 
  -2  -8  -6    4.10    2.20 
   2   8   6    4.10    2.60 
  -3  -8  -6  119.79    9.80 
  -3  -8  -6  117.49    9.60 
   3   8   6  113.89   15.10 
  -4  -8  -6    2.90    2.50 
  -4   8  -6   -0.60    1.20 
  -5  -8  -6   15.90    4.10 
  -5   8  -6   19.40    3.20 
   3  -9  -6    6.00    1.70 
   3  -9  -6    1.60    2.30 
  -3   9   6    7.20    1.90 
  -3   9   6    4.60    3.10 
   3   9  -6    0.50    1.80 
  -2   9   6   14.20    3.70 
  -2   9   6   12.30    2.50 
   2   9  -6   10.40    1.90 
   1  -9  -6   62.79    5.10 
   1  -9  -6   56.39    5.70 
  -1   9   6   73.59    7.10 
  -1   9   6   70.89    6.10 
   0  -9  -6   -1.30    1.10 
   0  -9  -6   -0.50    2.00 
   0   9   6   -3.90    2.50 
   0   9   6    4.60    2.00 
  -1  -9  -6    0.40    1.50 
  -1  -9  -6    2.70    2.30 
   1   9   6   -0.30    1.60 
   1   9   6   -0.30    3.70 
  -2  -9  -6    1.60    2.60 
  -2  -9  -6    6.80    2.30 
   2   9   6    8.20    3.10 
  -3  -9  -6   18.90    4.10 
  11   0  -7   -0.10    2.80 
 -11   0   7   -3.20    2.40 
 -10   0   7   -3.80    2.40 
  10   0  -7   -4.20    1.90 
   9   0  -7    1.20    2.10 
  -8   0   7   -2.20    1.90 
   8   0  -7    3.40    2.10 
   7   0  -7    0.20    1.50 
  -7   0   7    4.10    2.60 
  -7   0   7    1.50    1.80 
   7   0  -7    0.60    1.60 
  -6   0   7   -0.10    1.00 
   6   0  -7   -0.60    1.00 
  -6   0   7    0.70    1.20 
   6   0  -7    2.10    1.50 
   5   0  -7    0.30    0.80 
  -5   0   7    1.10    1.20 
   5   0  -7    0.40    1.00 
   4   0  -7    0.60    0.70 
  -4   0   7    0.30    0.80 
  -4   0   7   -0.10    0.70 
   4   0  -7   -1.50    1.00 
  -4   0   7   -0.40    0.70 
   3   0  -7   -0.10    0.40 
  -3   0   7    0.60    0.60 
  -3   0   7    1.40    1.50 
  -3   0   7   -0.10    0.50 
   3   0  -7   -1.00    0.50 
  -2   0   7    0.80    0.70 
   2   0  -7    0.10    0.30 
   2   0  -7    0.20    0.40 
  -2   0   7   -0.10    0.30 
  -2   0   7    0.70    0.50 
  -1   0   7    4.50    1.30 
   1   0  -7    0.30    0.40 
  -1   0   7    0.10    0.40 
   1   0  -7    1.30    0.70 
   0   0   7    2.60    0.90 
   0   0  -7    0.00    0.50 
   0   0  -7    2.60    0.80 
   0   0  -7    0.90    0.80 
   0   0   7    1.00    0.70 
   0   0   7    0.60    0.60 
  -1   0  -7    0.20    0.50 
   1   0   7   -0.70    0.40 
  -1   0  -7    0.50    0.70 
  -1   0  -7    0.90    0.70 
   1   0   7   -0.20    0.50 
   1   0   7    0.10    0.70 
  -2   0  -7    0.70    0.70 
  -2   0  -7    0.10    1.00 
   2   0   7    1.00    0.80 
   2   0   7    2.20    1.10 
  -3   0  -7   -0.50    0.60 
   3   0   7   -0.70    1.00 
   3   0   7   -1.00    1.00 
  -4   0  -7    0.10    0.90 
  -4   0  -7   -0.30    1.10 
  -4   0  -7    0.60    1.00 
   4   0   7    0.60    1.20 
   4   0   7    4.10    2.80 
  -5   0  -7   -2.30    1.10 
   5   0   7   -2.20    1.60 
  -5   0  -7    2.10    1.90 
  -5   0  -7   -2.00    1.20 
   5   0   7    0.50    1.30 
   6   0   7   -1.20    1.90 
  -6   0  -7   -0.30    1.60 
   7   0   7   -0.80    2.10 
  -7   0  -7    1.50    2.10 
  -8   0  -7    3.60    2.90 
   8   0   7   -0.30    2.40 
   9   0   7    3.50    3.10 
  -9   0  -7    4.90    3.70 
  10   0   7   -0.10    3.80 
  11  -1  -7  100.29   10.40 
 -11  -1   7   89.69   10.70 
  11   1  -7   82.89   10.90 
 -11   1   7  103.99   10.80 
  10  -1  -7   51.39    9.30 
 -10  -1   7   36.40    6.90 
  10   1  -7   23.20    5.70 
 -10   1   7   29.20    6.30 
   9  -1  -7   67.89    7.60 
  -9  -1   7   81.39    8.60 
   9   1  -7   71.99    8.30 
  -9   1   7   81.19    8.00 
   8  -1  -7   18.90    4.30 
  -8  -1   7    8.90    2.60 
  -8  -1   7   13.50    3.80 
   8   1  -7   14.30    3.40 
  -8   1   7   19.30    4.40 
   7  -1  -7   81.69    7.10 
  -7  -1   7   69.49    6.60 
  -7  -1   7   84.39    7.00 
   7   1  -7   82.99    6.50 
  -7   1   7   85.69    7.00 
   7   1  -7   72.89    7.00 
   6  -1  -7    4.60    1.70 
  -6  -1   7    5.40    2.90 
  -6  -1   7    6.90    2.50 
  -6   1   7    6.00    2.00 
   6   1  -7   10.60    2.40 
   6   1  -7    5.90    2.70 
  -6   1   7    4.40    2.00 
   5  -1  -7    7.10    2.00 
   5  -1  -7    8.00    2.20 
  -5  -1   7   11.70    2.80 
  -5  -1   7    7.90    2.20 
  -5   1   7   10.60    2.30 
  -5   1   7    7.20    2.10 
   5   1  -7    9.60    2.20 
   5   1  -7    4.40    1.60 
  -4  -1   7  354.86   12.90 
  -4  -1   7  367.56   12.60 
  -4  -1   7  346.87   12.30 
   4  -1  -7  357.16   12.50 
   4   1  -7  363.16   12.10 
   4   1  -7  349.96   12.80 
  -4   1   7  339.47   12.40 
  -4   1   7  358.26   12.00 
  -4   1   7  345.07   13.10 
  -3  -1   7  125.99    6.10 
  -3  -1   7  122.79    6.30 
  -3  -1   7  127.59    5.90 
   3  -1  -7  132.29    6.50 
  -3   1   7  125.49    6.80 
   3   1  -7  138.09    6.00 
  -3   1   7  131.29    6.40 
  -3   1   7  129.99    6.00 
   2  -1  -7   26.50    2.40 
  -2  -1   7   22.10    2.30 
  -2  -1   7   24.10    2.50 
   2  -1  -7   23.70    2.50 
   2  -1  -7   22.80    2.40 
  -2  -1   7   20.80    1.90 
   2   1  -7   23.40    2.20 
   2   1  -7   22.90    2.30 
  -2   1   7   21.10    2.60 
  -2   1   7   19.60    2.80 
  -2   1   7   25.00    2.40 
   2   1  -7   22.30    2.20 
  -1  -1   7  469.35   13.90 
  -1  -1   7  482.15   14.70 
  -1  -1   7  483.55   12.90 
   1  -1  -7  485.25   15.20 
   1  -1  -7  477.55   14.40 
   1  -1  -7  455.65   14.50 
   1   1  -7  469.85   13.70 
  -1   1   7  494.95   14.50 
  -1   1   7  466.75   14.80 
   1   1  -7  482.65   14.00 
  -1   1   7  476.45   15.60 
   0  -1   7  768.82   19.10 
   0  -1   7  732.33   20.70 
   0  -1  -7  754.32   21.80 
   0  -1  -7  746.63   20.80 
   0  -1   7  733.23   19.70 
   0  -1  -7  776.42   21.10 
   0   1   7  774.52   21.00 
   0   1  -7  749.13   20.10 
   1  -1   7 1477.45   35.80 
  -1  -1  -7 1501.25   39.10 
   1  -1   7 1524.55   35.40 
  -1  -1  -7 1539.65   37.60 
  -1  -1  -7 1481.05   38.30 
   1  -1   7 1490.85   37.00 
   1   1   7 1525.55   37.40 
  -1   1  -7 1559.54   37.30 
  -1   1  -7 1489.85   36.30 
   1   1   7 1314.37   46.50 
   1   1   7 1498.85   37.30 
   2  -1   7  841.02   23.40 
  -2  -1  -7  854.71   24.90 
   2  -1   7  901.81   23.30 
   2  -1   7  926.61   25.70 
  -2  -1  -7  849.52   25.80 
  -2  -1  -7  864.91   25.70 
  -2   1  -7  878.51   24.00 
   2   1   7  880.21   25.00 
  -2   1  -7  874.01   24.30 
  -3  -1  -7   28.30    3.20 
  -3  -1  -7   23.70    3.40 
   3  -1   7   27.10    3.50 
  -3  -1  -7   28.80    3.70 
   3  -1   7   25.40    3.00 
  -3   1  -7   21.90    3.00 
  -3   1  -7   26.00    3.30 
   3   1   7   19.00    3.60 
   3   1   7   28.00    3.40 
  -4  -1  -7  337.77   14.50 
  -4  -1  -7  339.67   15.30 
   4  -1   7  345.57   14.70 
   4  -1   7  325.87   12.80 
   4   1   7  338.07   14.40 
  -4   1  -7  344.87   13.70 
  -4   1  -7  325.37   14.20 
  -4   1  -7  328.67   13.80 
   4   1   7  350.76   15.60 
   5  -1   7  128.49    9.20 
  -5  -1  -7  135.19    9.90 
  -5  -1  -7  141.89    9.60 
  -5  -1  -7  130.29    9.00 
  -5   1  -7  142.39    9.10 
  -5   1  -7  137.29    9.20 
   5   1   7  131.89    8.80 
   5   1   7  137.39    9.90 
  -6  -1  -7    7.80    3.00 
   6  -1   7   11.80    3.30 
  -6  -1  -7    4.30    2.20 
   6   1   7    4.90    2.70 
  -6   1  -7    5.50    2.70 
   7  -1   7    7.00    3.00 
  -7  -1  -7    9.30    3.70 
   7   1   7   14.80    4.60 
  -7   1  -7   10.20    3.70 
  -8  -1  -7   23.40    5.30 
   8  -1   7    9.80    6.40 
  -8   1  -7   13.00    4.70 
   8   1   7    5.50    3.90 
  -9  -1  -7   41.90    7.90 
   9  -1   7   30.70    6.80 
   9   1   7   34.00    7.60 
  -9   1  -7   37.80    7.10 
 -10  -1  -7    9.20    3.50 
  10  -1   7    1.60    3.70 
 -10   1  -7   12.40    4.60 
  10   1   7   13.10    5.40 
  11  -2  -7   76.99   10.10 
  11   2  -7   97.39   11.60 
 -11   2   7   77.99    9.40 
  10  -2  -7   24.70    5.70 
 -10  -2   7   23.60    5.80 
 -10   2   7   15.50    4.70 
  10   2  -7   17.60    5.90 
  -9  -2   7   12.80    3.80 
   9  -2  -7    9.90    4.60 
  -9  -2   7   10.80    3.50 
   9   2  -7    7.40    4.20 
  -9   2   7    9.60    3.50 
  -8  -2   7   19.80    4.40 
   8  -2  -7   23.20    4.60 
  -8  -2   7   25.50    5.00 
   8   2  -7   18.60    3.60 
   8   2  -7   24.00    5.40 
  -8   2   7   22.50    4.70 
   7  -2  -7  241.48   12.50 
  -7  -2   7  236.98   12.50 
  -7  -2   7  253.87   13.50 
   7   2  -7  255.77   13.30 
  -7   2   7  244.98   12.20 
   7   2  -7  238.78   11.40 
  -6  -2   7  409.16   16.70 
   6  -2  -7  423.06   16.10 
  -6  -2   7  402.66   16.10 
   6   2  -7  387.26   16.00 
   6   2  -7  403.26   14.70 
  -6   2   7  406.26   15.10 
  -5  -2   7   48.30    4.80 
  -5  -2   7   39.50    4.30 
  -5  -2   7   45.90    4.00 
   5  -2  -7   46.90    4.50 
   5  -2  -7   41.30    4.00 
  -5   2   7   45.20    4.00 
   5   2  -7   46.00    5.40 
  -5   2   7   40.10    4.20 
  -5   2   7   47.70    4.30 
   5   2  -7   42.70    4.00 
   4  -2  -7    1.20    1.10 
  -4  -2   7    0.40    0.90 
  -4  -2   7    0.60    0.90 
   4  -2  -7    1.30    1.20 
  -4  -2   7    1.00    1.00 
  -4   2   7    0.60    0.80 
  -4   2   7    0.40    0.70 
   4   2  -7    0.60    0.90 
  -4   2   7    1.90    1.20 
   4   2  -7    1.10    0.70 
  -3  -2   7    0.50    0.80 
   3  -2  -7    1.10    0.80 
  -3  -2   7    0.70    0.70 
  -3  -2   7    1.50    1.00 
  -3   2   7    0.50    0.50 
  -3   2   7    0.40    0.70 
   3   2  -7    0.30    0.60 
  -3   2   7    3.50    1.20 
   2  -2  -7 1523.45   36.70 
  -2  -2   7 1514.45   36.30 
   2  -2  -7 1557.44   38.00 
   2  -2  -7 1530.35   37.80 
  -2  -2   7 1535.05   36.80 
  -2  -2   7 1464.95   35.50 
   2   2  -7 1489.05   36.00 
  -2   2   7 1513.75   37.80 
  -2   2   7 1525.35   37.30 
  -2   2   7 1538.75   39.00 
   2   2  -7 1532.85   36.30 
  -1  -2   7   78.19    4.40 
   1  -2  -7   74.29    4.50 
  -1  -2   7   82.39    4.00 
   1  -2  -7   81.69    5.30 
   1  -2  -7   72.69    4.70 
  -1  -2   7   76.59    3.40 
  -1   2   7   74.49    4.90 
  -1   2   7   76.59    4.80 
  -1   2   7   75.79    5.30 
   1   2  -7   83.69    4.20 
   1   2  -7   75.39    3.70 
   1   2  -7   81.19    4.00 
   0  -2   7  765.72   17.90 
   0  -2  -7  776.12   22.70 
   0  -2  -7  795.02   21.60 
   0  -2   7  761.22   18.90 
   0   2   7  759.62   22.60 
   0   2   7  726.43   21.60 
   0   2  -7  762.92   19.40 
   0   2  -7  745.33   19.80 
   0   2  -7  781.52   19.70 
   0   2   7  767.42   21.80 
   1  -2   7  608.74   16.10 
  -1  -2  -7  624.44   20.10 
   1  -2   7  597.74   15.80 
   1  -2   7  622.24   17.90 
  -1  -2  -7  658.83   19.40 
  -1   2  -7  609.64   16.90 
  -1   2  -7  647.54   17.60 
  -1   2  -7  627.04   17.30 
  -1   2  -7  649.34   17.80 
   1   2   7  618.44   20.10 
   1   2   7  633.24   19.30 
   1   2   7  635.54   19.20 
  -2  -2  -7 1726.73   45.10 
  -2  -2  -7 1787.62   43.90 
   2  -2   7 1714.43   39.40 
   2  -2   7 1647.44   39.60 
  -2  -2  -7 1671.23   44.60 
  -2   2  -7 1723.13   41.90 
  -2   2  -7 1783.52   41.70 
  -2   2  -7 1715.73   41.50 
   2   2   7 1694.33   43.70 
  -3  -2  -7   26.60    3.50 
  -3  -2  -7   22.60    3.60 
  -3  -2  -7   21.80    3.50 
   3  -2   7   19.50    2.20 
   3  -2   7   25.50    3.20 
   3  -2   7   23.40    2.40 
  -3   2  -7   22.80    2.80 
  -3   2  -7   19.30    2.80 
   3   2   7   22.60    4.30 
   3   2   7   23.50    3.90 
  -3   2  -7   23.60    3.00 
   4  -2   7   15.30    2.50 
  -4  -2  -7   16.10    3.80 
   4  -2   7   11.70    2.90 
  -4  -2  -7   15.00    3.30 
  -4  -2  -7   17.90    3.60 
   4   2   7   18.30    3.70 
   4   2   7   14.00    3.60 
  -4   2  -7   15.20    3.60 
  -4   2  -7   15.20    3.00 
  -4   2  -7   16.80    3.30 
   5  -2   7  222.58   11.90 
  -5  -2  -7  205.88   11.90 
  -5  -2  -7  202.98   11.70 
  -5  -2  -7  219.58   13.00 
   5   2   7  207.38   12.80 
  -5   2  -7  210.68   11.10 
   5   2   7  195.18   11.60 
  -5   2  -7  206.88   11.10 
  -6  -2  -7   98.59    8.50 
   6  -2   7   79.49    7.40 
  -6  -2  -7   82.59    8.40 
  -6  -2  -7   84.19    7.90 
  -6   2  -7   91.39    7.70 
   6   2   7   74.69    7.30 
   6   2   7   85.59    8.80 
  -7  -2  -7   18.60    4.00 
   7  -2   7   13.20    3.50 
  -7  -2  -7   24.70    8.20 
  -7   2  -7   17.60    4.00 
   7   2   7   19.30    5.50 
   8  -2   7    5.90    2.80 
  -8  -2  -7    7.10    3.60 
   8   2   7    5.40    4.20 
  -8   2  -7    7.10    3.00 
  -9  -2  -7    2.20    3.70 
  -9   2  -7    3.90    2.70 
   9   2   7    2.20    2.80 
  10  -2   7    7.50    4.50 
 -10  -2  -7   10.30    4.50 
 -10   2  -7   20.20    4.90 
  10   2   7   16.30    6.50 
  10  -3  -7   36.80    7.00 
  10   3  -7   30.20    6.00 
 -10   3   7   33.70    6.50 
   9  -3  -7   73.89    7.70 
  -9  -3   7   77.19    8.60 
  -9  -3   7   58.39    8.40 
  -9   3   7   69.89    7.50 
   9   3  -7   68.39    8.60 
  -8  -3   7    3.10    2.40 
   8  -3  -7   -0.90    2.60 
  -8  -3   7    0.90    2.40 
  -8   3   7    4.40    2.20 
   8   3  -7   -2.30    1.90 
   8   3  -7    2.10    2.00 
  -7  -3   7    1.90    1.50 
   7  -3  -7    3.10    1.90 
  -7  -3   7    2.20    2.20 
   7   3  -7    1.80    2.00 
   7   3  -7    1.10    1.90 
  -7   3   7    1.60    1.60 
  -6  -3   7   62.19    6.00 
  -6  -3   7   65.89    5.80 
   6  -3  -7   63.49    5.70 
   6   3  -7   62.49    5.90 
  -6   3   7   63.29    5.40 
   6   3  -7   64.09    5.10 
  -6   3   7   60.89    5.10 
   5  -3  -7   21.60    3.20 
  -5  -3   7   19.40    3.10 
  -5  -3   7   17.00    3.30 
   5   3  -7   21.10    2.70 
   5   3  -7   20.10    3.60 
  -5   3   7   17.10    3.00 
  -5   3   7   20.20    2.80 
  -4  -3   7   81.79    5.50 
   4  -3  -7   91.49    6.00 
  -4  -3   7   80.79    5.60 
  -4   3   7   90.39    5.40 
  -4   3   7   83.99    5.50 
   4   3  -7   86.59    5.10 
   4   3  -7   85.49    5.60 
  -4   3   7   76.99    6.00 
  -3  -3   7  294.77   10.70 
   3  -3  -7  281.87   11.20 
  -3  -3   7  299.97   10.20 
  -3  -3   7  307.47   10.90 
   3  -3  -7  300.57   11.40 
  -3   3   7  302.77   12.50 
   3   3  -7  293.97   10.00 
  -3   3   7  309.97   11.20 
   3   3  -7  298.07   10.80 
  -3   3   7  283.57   11.20 
   2  -3  -7  530.55   16.70 
  -2  -3   7  490.75   17.50 
   2  -3  -7  535.85   17.50 
  -2  -3   7  522.05   14.20 
  -2  -3   7  505.85   15.00 
   2   3  -7  521.25   14.70 
   2   3  -7  503.15   14.10 
  -2   3   7  518.35   16.20 
  -2   3   7  513.05   16.50 
  -2   3   7  506.55   17.50 
  -1  -3   7  818.52   21.30 
  -1  -3   7  791.72   18.40 
   1  -3  -7  835.52   22.00 
  -1  -3   7  812.62   18.50 
   1  -3  -7  865.11   24.20 
   1   3  -7  827.92   20.30 
   1   3  -7  820.42   20.60 
   1   3  -7  816.82   20.00 
  -1   3   7  835.82   23.30 
  -1   3   7  785.02   24.00 
  -1   3   7  795.02   23.20 
   0  -3   7   24.40    2.20 
   0  -3  -7   24.80    2.70 
   0  -3  -7   24.50    3.20 
   0   3   7   21.00    2.70 
   0   3   7   28.20    3.10 
   0   3  -7   24.30    1.90 
   0   3  -7   27.20    2.20 
   0   3  -7   26.40    1.90 
   0   3   7   22.50    3.10 
  -1  -3  -7  404.76   16.00 
  -1  -3  -7  439.46   14.90 
  -1  -3  -7  447.46   16.30 
   1  -3   7  435.76   12.90 
   1   3   7  433.76   16.20 
   1   3   7  408.76   15.00 
  -1   3  -7  426.76   12.50 
  -1   3  -7  432.06   12.20 
  -1   3  -7  437.96   13.80 
  -1   3  -7  431.36   12.00 
  -2  -3  -7   47.60    4.80 
  -2  -3  -7   55.39    4.70 
  -2  -3  -7   51.29    5.10 
  -2   3  -7   50.09    3.40 
  -2   3  -7   51.69    3.40 
   2   3   7   42.30    4.40 
  -2   3  -7   46.30    3.50 
  -3  -3  -7   71.49    5.80 
   3  -3   7   63.69    2.60 
  -3  -3  -7   62.69    5.80 
   3  -3   7   59.79    2.30 
  -3  -3  -7   62.39    6.10 
   3  -3   7   62.29    4.90 
  -3   3  -7   62.99    4.50 
   3   3   7   59.09    6.00 
   3   3   7   63.39    5.70 
  -3   3  -7   57.79    4.40 
  -3   3  -7   61.89    5.10 
  -4  -3  -7    0.40    1.40 
   4  -3   7    3.20    1.00 
  -4  -3  -7    1.00    1.90 
   4  -3   7    2.00    1.30 
   4   3   7    2.90    2.00 
  -4   3  -7    2.40    1.40 
   4   3   7    3.60    1.90 
  -4   3  -7    1.60    1.20 
   5  -3   7   31.90    4.20 
  -5  -3  -7   28.30    5.70 
   5  -3   7   26.40    2.90 
  -5  -3  -7   23.50    4.60 
  -5  -3  -7   28.40    4.20 
   5   3   7   21.40    4.50 
  -5   3  -7   22.50    3.90 
  -5   3  -7   22.00    5.20 
   5   3   7   23.80    4.80 
  -6  -3  -7  205.88   12.90 
  -6  -3  -7  234.38   13.60 
   6  -3   7  220.58   12.70 
  -6  -3  -7  255.97   15.50 
  -6   3  -7  239.28   12.50 
   6   3   7  245.68   15.30 
   6   3   7  225.78   13.50 
  -6   3  -7  237.08   12.70 
   7  -3   7   31.60    5.00 
  -7  -3  -7   17.10    4.20 
  -7  -3  -7   24.60    5.70 
  -7  -3  -7   15.40    4.40 
   7   3   7   21.40    5.40 
  -7   3  -7   18.20    4.10 
  -7   3  -7   20.00    4.50 
   8  -3   7    5.70    2.70 
  -8  -3  -7    6.60    3.70 
  -8  -3  -7    9.00    4.00 
  -8   3  -7    3.30    2.50 
   8   3   7    3.30    3.60 
   9  -3   7   -0.50    2.50 
  -9  -3  -7   -1.60    2.40 
  -9  -3  -7   -1.30    3.20 
   9   3   7    3.10    3.50 
  -9   3  -7   -1.60    2.10 
 -10   4   7   20.70    5.00 
   9  -4  -7    0.10    1.80 
   9   4  -7   -2.80    2.80 
  -9   4   7    0.00    2.10 
  -8  -4   7   22.30    4.50 
   8  -4  -7   33.80    4.80 
  -8   4   7   31.40    4.60 
  -8   4   7   26.30    4.60 
   8   4  -7   22.30    5.20 
   8   4  -7   25.80    4.30 
  -7  -4   7  402.76   18.00 
  -7  -4   7  390.56   17.10 
   7  -4  -7  401.56   16.80 
   7   4  -7  404.46   18.90 
  -7   4   7  396.36   16.50 
   7   4  -7  413.96   16.30 
  -7   4   7  400.06   18.40 
   6  -4  -7  651.43   21.80 
  -6  -4   7  621.64   21.80 
  -6  -4   7  620.74   22.40 
   6   4  -7  631.34   20.90 
  -6   4   7  661.33   21.70 
  -6   4   7  641.54   20.50 
  -5  -4   7    0.80    1.40 
   5  -4  -7    2.50    1.30 
  -5   4   7    5.30    1.60 
  -5   4   7    0.40    1.20 
   5   4  -7    3.70    1.40 
   5   4  -7    2.10    1.60 
  -4  -4   7   29.10    3.30 
   4  -4  -7   31.70    3.70 
  -4  -4   7   32.70    6.30 
   4   4  -7   33.30    3.80 
   4   4  -7   35.40    3.40 
  -4   4   7   29.30    3.20 
   3  -4  -7   89.89    5.80 
  -3  -4   7   88.69    5.30 
  -3  -4   7   96.89    4.80 
  -3   4   7   91.19    5.70 
   3   4  -7   87.49    5.40 
   3   4  -7   84.29    5.90 
  -2  -4   7  371.16   11.80 
   2  -4  -7  383.06   13.70 
  -2   4   7  374.66   14.70 
   2   4  -7  347.77   11.00 
  -2   4   7  375.36   13.50 
   2   4  -7  392.06   11.70 
   1  -4  -7  181.38    9.10 
  -1  -4   7  195.88    7.20 
   1  -4  -7  192.88    7.60 
  -1   4   7  182.28    9.40 
   1   4  -7  181.58    6.20 
   1   4  -7  191.28    6.30 
  -1   4   7  187.28    8.90 
   1   4  -7  194.18    6.70 
   0  -4   7  318.47    9.50 
   0  -4  -7  311.07   11.20 
   0  -4  -7  325.17   13.30 
   0  -4  -7  290.47   13.40 
   0   4   7  316.67   13.20 
   0   4  -7  315.77    8.80 
   0   4   7  315.77   12.50 
   0   4  -7  316.37    9.40 
  -1  -4  -7  923.21   25.50 
  -1  -4  -7  869.31   27.60 
  -1  -4  -7  900.31   27.70 
  -1   4  -7  898.41   22.10 
   1   4   7  893.91   26.60 
  -1   4  -7  916.11   21.80 
  -2  -4  -7  866.01   27.70 
  -2  -4  -7  832.72   27.10 
  -2  -4  -7  834.62   25.30 
  -2   4  -7  872.81   22.10 
  -2   4  -7  852.71   20.20 
  -2   4  -7  861.71   19.90 
   2   4   7  839.92   26.30 
  -3  -4  -7   67.29    6.60 
  -3  -4  -7   54.99    5.90 
  -3  -4  -7   69.49    5.70 
  -3   4  -7   73.79    4.70 
   3   4   7   60.39    5.90 
  -3   4  -7   67.39    4.00 
   4  -4   7   59.59    5.10 
  -4  -4  -7   49.60    5.40 
  -4  -4  -7   49.80    6.20 
  -4  -4  -7   52.59    6.30 
   4   4   7   48.10    6.40 
  -4   4  -7   59.29    4.80 
   4   4   7   61.49    6.20 
  -4   4  -7   49.90    4.30 
  -5  -4  -7  427.66   19.50 
   5  -4   7  460.15   17.70 
  -5  -4  -7  481.25   21.50 
  -5  -4  -7  448.16   19.00 
   5   4   7  435.96   19.60 
  -5   4  -7  468.25   17.40 
  -5   4  -7  470.85   16.90 
   5   4   7  458.75   21.50 
  -6  -4  -7  140.19   12.10 
  -6  -4  -7  141.39   10.70 
  -6  -4  -7  153.58   11.00 
   6  -4   7  148.19    9.90 
   6   4   7  135.59   11.00 
  -6   4  -7  153.58    9.30 
   6   4   7  129.89   11.60 
  -6   4  -7  142.19    9.40 
  -7  -4  -7    7.80    2.90 
  -7  -4  -7    9.50    3.40 
   7  -4   7    9.50    3.40 
  -7  -4  -7    5.40    3.10 
   7   4   7   12.10    4.40 
   7   4   7    9.40    3.60 
  -7   4  -7    3.90    2.90 
  -7   4  -7    8.00    2.80 
  -8  -4  -7    2.90    3.30 
  -8  -4  -7    8.10    3.70 
   8  -4   7   10.50    3.60 
  -8   4  -7    7.40    3.30 
  -8   4  -7   11.30    5.20 
   8   4   7    4.00    4.20 
   9  -4   7    1.80    3.00 
  -9  -4  -7    5.70    3.10 
   9   4   7   -7.10    4.80 
  -9   4  -7    4.00    2.70 
   9  -5  -7   22.90    7.40 
  -9   5   7   15.90    4.30 
   8  -5  -7   18.70    4.20 
  -8   5   7   17.20    3.80 
  -8   5   7   13.20    3.90 
   8   5  -7    8.80    3.70 
  -7  -5   7   72.89    6.90 
   7  -5  -7   81.49    6.90 
  -7  -5   7   77.89    6.80 
   7   5  -7   76.69    6.50 
   7   5  -7   81.89    8.40 
  -7   5   7   84.49    7.10 
  -7   5   7   71.19    6.20 
  -6  -5   7    0.30    1.30 
  -6  -5   7    0.90    1.70 
   6  -5  -7    0.00    1.00 
   6   5  -7    0.40    2.00 
   6   5  -7   -2.60    1.20 
  -6   5   7    0.80    1.30 
   5  -5  -7   71.19    5.70 
  -5  -5   7   71.29    5.30 
  -5  -5   7   65.89    5.60 
  -5   5   7   62.09    5.00 
   5   5  -7   59.89    6.60 
  -5   5   7   69.39    5.70 
   5   5  -7   67.19    5.20 
  -4  -5   7  126.69    7.10 
  -4  -5   7  125.99    7.70 
   4  -5  -7  124.49    7.50 
   4   5  -7  127.19    7.90 
  -4   5   7  122.69    7.50 
   4   5  -7  125.39    6.90 
  -4   5   7  128.89    7.10 
   3  -5  -7   53.59    4.60 
  -3  -5   7   54.89    4.10 
  -3   5   7   50.99    4.40 
   3   5  -7   56.59    4.70 
  -3   5   7   52.69    4.70 
   3   5  -7   50.39    3.90 
  -2  -5   7    8.30    1.70 
   2  -5  -7    7.10    2.00 
   2   5  -7   11.70    1.70 
   2   5  -7    6.90    1.70 
  -2   5   7    6.60    1.90 
  -2   5   7    4.90    1.80 
   1  -5  -7  156.28    8.50 
  -1  -5   7  151.28    5.90 
   1   5  -7  150.18    5.40 
  -1   5   7  152.38    8.20 
  -1   5   7  145.99    8.30 
   0  -5  -7   69.49    5.90 
   0  -5  -7   72.79    4.50 
   0  -5  -7   67.19    6.10 
   0   5   7   73.19    5.60 
   0   5  -7   71.99    3.00 
   0   5  -7   70.79    3.30 
   0   5   7   77.09    5.80 
  -1  -5  -7  825.12   29.00 
  -1  -5  -7  819.92   27.00 
  -1  -5  -7  875.71   27.60 
  -1   5  -7  860.31   20.20 
  -1   5  -7  852.91   20.50 
  -2  -5  -7  131.49    9.10 
  -2  -5  -7  131.99    8.90 
  -2  -5  -7  138.19    7.70 
  -2   5  -7  136.19    5.60 
   2   5   7  140.89    8.80 
  -3  -5  -7   33.70    4.70 
  -3  -5  -7   33.40    5.00 
  -3  -5  -7   31.20    4.80 
   3   5   7   34.90    4.60 
  -3   5  -7   34.90    3.10 
  -4  -5  -7   34.70    5.40 
  -4  -5  -7   29.70    4.20 
  -4  -5  -7   21.80    4.60 
  -4   5  -7   27.60    3.20 
   4   5   7   21.10    7.30 
  -4   5  -7   25.30    3.20 
  -5  -5  -7   76.99    8.30 
   5  -5   7   79.59    6.30 
  -5  -5  -7   70.79    6.90 
  -5  -5  -7   77.49    8.30 
  -5   5  -7   78.79    5.30 
  -5   5  -7   77.39    6.10 
   5   5   7   88.09    8.50 
   5   5   7   66.09   10.60 
  -6  -5  -7  137.29   10.50 
   6  -5   7  129.99    9.00 
  -6  -5  -7  130.09   10.50 
  -6  -5  -7  129.99   12.70 
   6   5   7  131.19   10.50 
  -6   5  -7  135.09    8.20 
   6   5   7  136.09   12.30 
  -6   5  -7  123.29    8.90 
  -7  -5  -7   -3.50    2.20 
  -7  -5  -7    0.80    3.70 
   7  -5   7    0.80    2.00 
  -7   5  -7   -0.90    1.50 
   7   5   7   -6.60    3.30 
   7   5   7   -0.90    3.00 
  -7   5  -7    4.20    2.80 
  -8  -5  -7    3.40    3.90 
   8  -5   7    6.30    3.20 
   8   5   7    5.20    5.00 
   8  -6  -7   83.49    7.90 
  -7  -6   7   69.29    6.60 
   7  -6  -7   68.09    6.50 
  -7   6   7   81.29    7.00 
   7   6  -7   71.09    6.60 
  -7   6   7   80.69    6.30 
  -6  -6   7  370.66   15.70 
   6  -6  -7  359.96   15.00 
  -6  -6   7  365.66   16.40 
  -6   6   7  359.16   14.30 
   6   6  -7  326.47   16.70 
  -6   6   7  349.27   15.50 
   6   6  -7  350.66   14.90 
   5  -6  -7   34.60    4.10 
  -5  -6   7   27.40    3.80 
  -5   6   7   37.80    3.90 
  -5   6   7   35.20    4.40 
   5   6  -7   31.70    3.90 
   5   6  -7   34.30    5.50 
   4  -6  -7    9.70    2.40 
  -4  -6   7   11.60    2.60 
   4   6  -7   13.90    3.00 
  -4   6   7   10.00    2.30 
   4   6  -7   13.80    2.60 
  -4   6   7   11.50    2.60 
  -3  -6   7   48.50    3.80 
   3  -6  -7   49.99    5.40 
   3   6  -7   49.00    4.00 
   3   6  -7   57.29    4.40 
  -3   6   7   42.40    5.30 
  -3   6   7   47.60    4.70 
  -2  -6   7   51.19    3.50 
   2  -6  -7   52.99    4.70 
  -2   6   7   48.40    4.90 
  -2   6   7   52.49    4.80 
   2   6  -7   52.39    3.60 
   1  -6  -7  263.87   13.20 
   1  -6  -7  265.77   12.00 
   1   6  -7  280.77    8.40 
  -1   6   7  267.07   12.40 
  -1   6   7  269.97   12.20 
   0  -6  -7   66.39    6.00 
   0  -6  -7   66.99    6.00 
   0   6   7   56.89    5.50 
   0   6   7   65.59    5.60 
   0   6  -7   63.19    2.70 
  -1  -6  -7  103.39    5.50 
  -1  -6  -7   98.59    7.70 
  -1  -6  -7  104.89    7.90 
   1   6   7  108.19    7.60 
  -1   6  -7  111.39    3.90 
  -1   6  -7  101.09    3.80 
   1   6   7  109.39    7.70 
  -2  -6  -7  149.59   10.10 
  -2  -6  -7  154.98    7.90 
  -2   6  -7  156.18    5.70 
  -3  -6  -7  220.88   12.90 
  -3  -6  -7  217.98   10.70 
  -3  -6  -7  197.38   18.70 
   3   6   7  227.58   12.80 
  -3   6  -7  233.78    8.60 
  -4  -6  -7   13.20    4.10 
  -4  -6  -7    8.70    3.00 
  -4  -6  -7   14.10    4.10 
   4   6   7   14.20    3.80 
  -4   6  -7   11.00    2.20 
  -5  -6  -7  103.39    8.30 
  -5  -6  -7  108.59    9.50 
  -5  -6  -7  116.19   10.90 
  -5   6  -7  124.29    7.70 
   5   6   7  111.79   10.20 
  -6  -6  -7  114.59   10.80 
   6  -6   7  116.59    7.80 
   6   6   7  109.29   10.60 
   6   6   7   94.59   11.20 
  -6   6  -7  119.79    8.30 
  -7  -6  -7    4.00    3.30 
   8  -6   7   11.50    3.30 
  -8  -6  -7   11.80    4.50 
  -8   6  -7    8.20    2.90 
   7  -7  -7    3.50    2.10 
  -7   7   7    3.10    1.80 
   6  -7  -7    5.90    2.20 
  -6   7   7    4.70    1.90 
   6   7  -7   -1.80    2.50 
  -6   7   7    6.00    2.80 
  -5  -7   7   13.60    3.00 
   5  -7  -7    9.80    2.60 
   5   7  -7    9.50    2.80 
  -5   7   7   15.10    2.80 
  -5   7   7   14.20    3.20 
   5   7  -7   13.80    3.60 
   4  -7  -7   10.80    2.60 
  -4  -7   7    9.60    2.20 
   4   7  -7   10.20    2.50 
  -4   7   7    8.50    2.30 
  -4   7   7    7.20    2.80 
  -3  -7   7    1.20    1.00 
   3  -7  -7    4.30    1.50 
  -3   7   7    5.00    2.00 
  -3   7   7    3.10    1.40 
   3   7  -7    1.40    1.40 
  -2  -7   7    6.20    1.20 
   2  -7  -7    1.00    2.20 
   2  -7  -7    2.30    1.50 
   2   7  -7    4.20    1.30 
  -2   7   7    4.70    1.80 
  -2   7   7    9.20    2.40 
   1  -7  -7  370.96   14.80 
   1  -7  -7  372.26   16.20 
  -1   7   7  361.86   15.20 
  -1   7   7  384.96   15.90 
   1   7  -7  353.36   10.50 
   0  -7  -7   49.30    5.30 
   0  -7  -7   37.10    5.10 
   0   7  -7   51.59    2.30 
   0   7   7   53.09    5.40 
   0   7   7   46.50    5.10 
  -1  -7  -7   -1.20    1.40 
  -1  -7  -7    2.00    1.60 
   1   7   7    3.70    1.70 
   1   7   7    3.80    2.00 
  -2  -7  -7   -0.80    1.80 
  -2  -7  -7    0.20    1.70 
  -2  -7  -7    2.60    1.20 
   2   7   7   -3.40    1.50 
  -3  -7  -7   56.69    6.50 
  -3  -7  -7   54.39    6.90 
  -3   7  -7   62.19    3.70 
  -4  -7  -7  328.27   19.80 
  -4  -7  -7  312.37   13.60 
  -4  -7  -7  320.97   17.70 
   4   7   7  305.37   16.70 
  -4   7  -7  331.37   11.90 
  -5  -7  -7   42.00    6.40 
  -5   7  -7   41.60    4.30 
  -6  -7  -7  179.68   14.50 
  -6   7  -7  191.38   11.00 
   6  -8  -7   43.40    4.70 
  -6   8   7   50.79    5.00 
   5  -8  -7    6.80    2.10 
  -5  -8   7    5.60    1.90 
   5   8  -7    3.30    2.80 
  -5   8   7    2.80    1.80 
   4  -8  -7    1.80    1.50 
  -4  -8   7    4.50    1.70 
  -4   8   7    4.40    1.80 
  -4   8   7    8.30    2.90 
   4   8  -7    0.70    1.70 
   3  -8  -7    2.00    1.30 
  -3  -8   7    1.70    1.00 
  -3  -8   7    0.50    1.30 
   3  -8  -7   -0.60    2.10 
   3   8  -7    0.80    1.50 
  -3   8   7    0.20    2.20 
  -3   8   7   -0.70    1.20 
   2  -8  -7   91.29    7.60 
   2  -8  -7   97.19    6.30 
  -2   8   7   89.29    6.90 
   2   8  -7   95.69    5.10 
  -2   8   7   90.19    7.60 
   1  -8  -7  429.76   16.20 
   1  -8  -7  417.36   17.70 
  -1   8   7  434.66   17.50 
  -1   8   7  415.66   17.80 
   1   8  -7  421.16   11.80 
   0  -8  -7   35.60    6.40 
   0  -8  -7   34.10    4.40 
   0   8  -7   29.70    1.80 
   0   8   7   29.80    5.00 
   0   8   7   37.20    4.80 
  -1  -8  -7   18.50    4.40 
  -1  -8  -7   18.50    3.90 
   1   8   7   21.80    4.10 
  -2  -8  -7    2.30    2.00 
  -2  -8  -7    5.70    2.70 
   2   8   7    1.10    1.70 
   2   8   7    3.10    2.50 
  -3  -8  -7    1.90    2.10 
  -3  -8  -7    0.30    2.50 
   3   8   7    0.10    3.40 
  -4  -8  -7    2.50    2.80 
  -4   8  -7    3.40    1.10 
  -5  -8  -7    9.10    3.60 
  -5   8  -7   16.50    3.00 
   3  -9  -7    2.20    2.10 
   3  -9  -7   -1.10    1.10 
   3   9  -7    0.30    1.50 
  -3   9   7    3.40    1.90 
   2  -9  -7   43.30    4.10 
   2  -9  -7   38.70    5.50 
  -2   9   7   38.50    4.70 
   2   9  -7   46.50    3.30 
  -2   9   7   46.70    8.90 
   1  -9  -7  102.39    6.80 
   1  -9  -7   99.09    7.90 
  -1   9   7  104.09    9.40 
   1   9  -7   98.59    4.40 
  -1   9   7  100.29    7.80 
   0  -9  -7    5.10    2.50 
   0  -9  -7    2.70    1.60 
   0   9   7    4.00    2.00 
  -1  -9  -7    3.30    1.60 
  -1  -9  -7   -0.60    2.50 
   1   9   7    1.40    1.60 
  -2  -9  -7   41.40    5.10 
   2   9   7   26.40    4.90 
 -11   0   8   12.70    5.20 
  11   0  -8   20.00    5.80 
  10   0  -8  129.89   11.10 
 -10   0   8  105.39   10.20 
   9   0  -8   44.20    6.60 
  -9   0   8   54.39    6.90 
  -8   0   8   77.19    7.40 
   8   0  -8   79.89    7.40 
   7   0  -8 2042.00   54.69 
  -7   0   8 2041.00   55.39 
   7   0  -8 2253.77   56.49 
  -7   0   8 2185.68   56.19 
  -6   0   8  369.56   15.10 
   6   0  -8  376.36   15.10 
  -6   0   8  358.96   14.60 
  -5   0   8 1508.95   38.60 
  -5   0   8 1503.45   38.30 
  -5   0   8 1484.35   39.40 
   5   0  -8 1484.95   39.10 
   5   0  -8 1433.16   37.80 
  -4   0   8 3075.09   70.39 
  -4   0   8 3114.39   72.29 
   4   0  -8 3159.28   72.09 
   4   0  -8 2980.00   70.79 
  -4   0   8 3077.19   71.39 
  -3   0   8 1494.55   38.80 
   3   0  -8 1494.65   37.10 
   3   0  -8 1488.35   36.70 
  -3   0   8 1444.26   36.90 
  -3   0   8 1474.45   35.70 
   2   0  -8    2.40    1.10 
   2   0  -8    1.50    0.70 
  -2   0   8    0.90    0.90 
  -2   0   8    1.40    0.70 
   2   0  -8    2.90    1.00 
  -1   0   8  216.08    8.90 
   1   0  -8  230.68    8.90 
   1   0  -8  223.98    8.80 
  -1   0   8  230.78    9.70 
   0   0   8 2218.58   53.09 
   0   0  -8 2217.98   51.99 
   0   0  -8 2174.68   51.99 
   0   0  -8 2215.38   52.79 
   0   0   8 2215.88   51.49 
   0   0   8 2206.18   51.99 
   1   0   8 5616.34  124.59 
   1   0   8 5695.23  126.29 
  -1   0  -8 5754.32  125.39 
  -1   0  -8 5656.73  126.29 
   1   0   8 5458.35  124.79 
  -1   0  -8 5809.62  126.99 
  -2   0  -8  142.99    8.00 
   2   0   8  149.19    7.40 
   2   0   8  158.78    7.90 
  -2   0  -8  148.69    8.10 
  -2   0  -8  135.59    7.40 
  -3   0  -8   31.60    3.80 
   3   0   8   29.00    4.00 
   3   0   8   28.30    3.50 
  -3   0  -8   26.80    3.40 
  -3   0  -8   26.30    3.70 
  -4   0  -8   46.60    4.80 
   4   0   8   32.20    4.20 
  -4   0  -8   45.20    4.90 
  -4   0  -8   46.10    6.70 
   4   0   8   43.10    5.20 
   5   0   8 2073.19   55.19 
  -5   0  -8 1889.11   53.89 
  -5   0  -8 2005.60   52.79 
  -5   0  -8 1977.70   53.19 
   6   0   8  365.76   18.00 
  -6   0  -8  342.17   16.70 
  -6   0  -8  337.77   17.30 
  -7   0  -8   47.70    6.90 
  -7   0  -8   57.79    6.60 
   7   0   8   71.29    7.80 
  -8   0  -8    1.30    2.60 
   8   0   8    5.30    2.90 
  -8   0  -8    3.10    2.50 
   9   0   8  135.99   12.50 
  -9   0  -8  147.79   13.10 
  -9   0  -8  146.29   12.50 
 -10   0  -8   24.70    6.00 
  10   0   8   21.00    6.40 
  11  -1  -8   24.40    5.60 
 -11  -1   8   32.60    7.60 
 -11   1   8   20.60    5.60 
  11   1  -8   10.90    4.90 
  10  -1  -8   13.50    4.20 
 -10  -1   8   14.10    4.80 
 -10   1   8    4.50    3.00 
  10   1  -8   10.20    3.90 
  -9  -1   8   76.99    9.60 
   9  -1  -8   71.19    7.60 
  -9   1   8   75.99    8.00 
   9   1  -8   70.49    8.20 
  -8  -1   8  229.28   13.40 
  -8  -1   8  213.18   12.50 
   8  -1  -8  209.58   12.50 
  -8   1   8  246.78   13.40 
  -7  -1   8   84.49    7.20 
   7  -1  -8   90.79    7.50 
  -7  -1   8   84.69    7.50 
   7   1  -8   79.59    6.20 
  -7   1   8   99.29    7.60 
  -6  -1   8   99.39    7.20 
   6  -1  -8  109.89    7.00 
  -6  -1   8  103.19    7.30 
   6  -1  -8   99.49    9.40 
  -6  -1   8  103.89    6.90 
  -6   1   8  106.69    7.50 
  -6   1   8   97.19    6.70 
   6   1  -8   99.69    6.50 
   6   1  -8  112.49    7.70 
  -6   1   8  110.99    7.60 
   5  -1  -8  605.14   19.50 
  -5  -1   8  559.94   18.40 
   5  -1  -8  508.35   24.00 
  -5  -1   8  579.04   19.00 
  -5   1   8  580.74   19.60 
  -5   1   8  607.44   18.40 
   5   1  -8  577.24   18.10 
   5   1  -8  601.64   19.40 
  -5   1   8  568.14   18.80 
  -4  -1   8   59.89    4.50 
  -4  -1   8   57.69    4.60 
  -4  -1   8   65.89    4.60 
   4  -1  -8   53.59    4.30 
  -4   1   8   66.19    5.10 
  -4   1   8   62.09    4.30 
   4   1  -8   62.19    4.70 
   4   1  -8   62.69    4.30 
  -4   1   8   58.79    4.60 
  -3  -1   8 2035.20   48.70 
   3  -1  -8 2063.19   49.20 
   3  -1  -8 2004.00   49.10 
  -3  -1   8 2099.39   47.70 
  -3  -1   8 2011.90   49.20 
  -3   1   8 2033.60   50.29 
   3   1  -8 2078.29   48.10 
   3   1  -8 2058.79   48.90 
  -3   1   8 2005.60   49.10 
  -3   1   8 2015.60   48.00 
   2  -1  -8    0.20    0.60 
  -2  -1   8    2.40    1.20 
   2  -1  -8    0.00    0.40 
  -2  -1   8    0.70    0.70 
  -2  -1   8    0.20    0.40 
   2   1  -8    0.50    0.60 
  -2   1   8    0.20    0.60 
   2   1  -8    0.80    0.70 
  -2   1   8    0.20    0.40 
   2   1  -8    1.30    0.60 
  -2   1   8    1.20    0.80 
   1  -1  -8 3077.59   72.19 
  -1  -1   8 3145.29   69.69 
   1  -1  -8 3225.38   71.99 
  -1  -1   8 3194.28   72.39 
  -1  -1   8 3130.39   71.29 
   1  -1  -8 3229.48   73.19 
  -1   1   8 3245.18   73.89 
  -1   1   8 3054.09   72.29 
  -1   1   8 3258.47   71.99 
   1   1  -8 3036.00   70.79 
   1   1  -8 3126.09   71.19 
   0  -1  -8  944.81   26.00 
   0  -1   8  996.40   24.10 
   0  -1  -8  942.41   25.90 
   0  -1   8  969.40   24.90 
   0  -1  -8  971.30   27.10 
   0  -1   8  924.11   25.80 
   0   1   8  953.90   26.20 
   0   1  -8  971.20   25.30 
   0   1   8  984.80   27.30 
   0   1   8  958.60   26.00 
  -1  -1  -8  296.27   12.20 
   1  -1   8  308.87   10.20 
   1  -1   8  283.97   10.40 
   1  -1   8  300.27   11.40 
  -1  -1  -8  283.47   11.30 
  -1  -1  -8  308.97   12.70 
  -1   1  -8  300.67   11.50 
  -1   1  -8  290.57   10.80 
   1   1   8  302.87   12.30 
   1   1   8  302.07   11.50 
   1   1   8  290.27   11.30 
   2  -1   8 1193.28   29.90 
  -2  -1  -8 1172.08   31.80 
  -2  -1  -8 1128.09   32.50 
   2  -1   8 1144.19   30.10 
  -2  -1  -8 1135.49   32.70 
  -2   1  -8 1185.28   31.30 
   2   1   8 1147.99   31.60 
   2   1   8 1159.58   32.90 
  -2   1  -8 1155.98   30.70 
   3  -1   8  119.39    7.70 
  -3  -1  -8  119.89    7.50 
  -3  -1  -8  112.79    7.50 
   3  -1   8  113.39    6.40 
  -3  -1  -8  107.49    7.60 
   3  -1   8  109.99    6.50 
  -3   1  -8  112.89    6.90 
  -3   1  -8  107.49    9.90 
   3   1   8  105.39    7.80 
   3   1   8  102.89    7.10 
  -4  -1  -8   19.70    4.00 
   4  -1   8   20.00    2.90 
   4  -1   8   13.40    3.30 
  -4  -1  -8   13.10    3.10 
  -4  -1  -8   18.30    3.80 
   4   1   8   17.30    3.70 
  -4   1  -8   13.20    2.90 
  -4   1  -8   15.00    3.20 
  -4   1  -8   19.10    3.70 
   4   1   8   14.30    3.20 
  -5  -1  -8  350.46   19.20 
  -5  -1  -8  352.86   17.10 
   5  -1   8  359.26   16.70 
  -5  -1  -8  367.16   16.40 
  -5   1  -8  378.06   16.10 
   5   1   8  332.97   15.60 
  -5   1  -8  370.66   16.50 
   6  -1   8   -0.20    1.90 
  -6  -1  -8    0.80    2.20 
  -6  -1  -8   -0.10    2.00 
  -6  -1  -8    0.60    1.80 
  -6   1  -8    2.40    2.00 
  -6   1  -8    0.20    1.80 
   6   1   8   -0.30    2.00 
   7  -1   8  175.08   12.70 
  -7  -1  -8  166.18   12.60 
  -7  -1  -8  183.68   12.50 
  -7   1  -8  156.18   13.10 
  -7   1  -8  185.38   12.30 
   7   1   8  183.08   13.60 
  -8  -1  -8  149.59   12.90 
   8  -1   8  153.88   12.60 
  -8  -1  -8  177.58   13.10 
   8   1   8  145.29   12.90 
  -8   1  -8  160.88   12.70 
  -8   1  -8  155.38   17.60 
  -9  -1  -8   17.40    4.70 
   9  -1   8   35.30    7.30 
  -9  -1  -8   27.30    7.10 
  -9   1  -8   27.90    6.30 
  -9   1  -8   31.20    6.50 
   9   1   8   30.00    6.80 
  10  -1   8   72.29   10.60 
 -10  -1  -8   79.09    9.50 
 -10  -1  -8   79.89   11.80 
 -10   1  -8   90.99   10.20 
  10   1   8   84.99   11.70 
 -10  -2   8   55.09    7.70 
 -10   2   8   43.20    7.20 
  10   2  -8   45.90    8.50 
   9  -2  -8   49.30    9.50 
  -9  -2   8   49.70    8.00 
  -9  -2   8   49.20    6.50 
   9   2  -8   44.30    7.20 
  -9   2   8   56.99    6.90 
  -8  -2   8   62.89    6.50 
  -8  -2   8   59.59    6.60 
   8  -2  -8   66.39    6.70 
   8   2  -8   62.39    7.20 
   8   2  -8   71.39    6.00 
  -8   2   8   52.49    5.80 
  -7  -2   8  423.26   18.40 
  -7  -2   8  435.06   17.80 
   7  -2  -8  424.76   17.50 
   7   2  -8  446.36   18.30 
  -7   2   8  451.75   17.40 
   7   2  -8  402.96   15.90 
   6  -2  -8   -0.20    0.80 
  -6  -2   8    1.10    1.40 
  -6  -2   8   -1.60    1.20 
   6   2  -8    0.30    1.30 
  -6   2   8    1.50    1.30 
   6   2  -8    2.80    1.50 
   5  -2  -8  331.47   13.60 
  -5  -2   8  329.27   13.50 
  -5  -2   8  365.56   14.20 
  -5   2   8  344.37   13.50 
  -5   2   8  340.07   12.60 
   5   2  -8  350.36   12.70 
  -5   2   8  343.07   14.20 
   5   2  -8  326.17   16.80 
  -4  -2   8  232.38    9.50 
  -4  -2   8  231.88   10.00 
  -4  -2   8  248.98   10.30 
   4  -2  -8  238.98   10.30 
   4  -2  -8  242.58   10.50 
   4   2  -8  239.88   10.00 
   4   2  -8  230.58    9.20 
  -4   2   8  232.68   10.20 
  -4   2   8  221.98   10.70 
  -4   2   8  219.78    9.30 
   3  -2  -8  193.18    8.70 
  -3  -2   8  182.78    8.30 
  -3  -2   8  198.38    8.00 
  -3  -2   8  191.58    8.10 
   3  -2  -8  186.88    8.70 
  -3   2   8  188.68    8.70 
  -3   2   8  191.18    9.50 
  -3   2   8  188.58    8.20 
   3   2  -8  181.48    7.50 
  -2  -2   8 2162.48   50.69 
   2  -2  -8 2236.68   52.69 
  -2  -2   8 2150.78   49.50 
   2  -2  -8 2206.58   52.39 
   2  -2  -8 2198.78   51.19 
  -2  -2   8 2229.08   51.59 
  -2   2   8 2162.48   52.49 
   2   2  -8 2167.98   50.39 
  -2   2   8 2103.39   53.49 
   2   2  -8 2189.48   50.69 
  -2   2   8 2149.28   51.69 
  -1  -2   8   52.49    2.80 
  -1  -2   8   49.90    3.70 
   1  -2  -8   48.80    4.30 
  -1  -2   8   44.80    3.10 
   1  -2  -8   49.00    4.00 
   1  -2  -8   59.39    5.00 
   1   2  -8   50.69    3.50 
  -1   2   8   53.79    4.10 
   1   2  -8   48.00    3.20 
   1   2  -8   48.70    3.20 
  -1   2   8   48.40    4.00 
  -1   2   8   49.10    4.40 
   0  -2   8  223.58    7.90 
   0  -2  -8  243.48    9.80 
   0  -2   8  224.88    9.00 
   0  -2   8  237.08    7.00 
   0  -2  -8  246.78   10.80 
   0   2   8  227.18   10.50 
   0   2   8  237.98    9.90 
   0   2  -8  226.08    8.30 
   0   2  -8  241.58    8.60 
   0   2  -8  228.08    8.60 
   0   2   8  233.38   10.00 
  -1  -2  -8  118.39    7.40 
   1  -2   8  109.79    7.30 
  -1  -2  -8  123.49    7.70 
   1  -2   8  123.79    5.30 
  -1  -2  -8  121.29    6.90 
   1  -2   8  117.79    4.60 
  -1   2  -8  113.39    5.80 
   1   2   8  118.59    6.90 
  -1   2  -8  115.69    5.60 
   1   2   8  111.69    7.20 
   1   2   8  106.39    6.50 
  -1   2  -8  126.49    6.30 
  -1   2  -8  123.19    6.10 
   2  -2   8  743.83   19.30 
   2  -2   8  711.83   20.10 
  -2  -2  -8  751.42   24.10 
  -2  -2  -8  739.33   24.20 
  -2  -2  -8  751.82   23.10 
  -2   2  -8  779.52   21.70 
  -2   2  -8  777.52   21.70 
  -2   2  -8  674.43   27.10 
   2   2   8  729.83   23.00 
   3  -2   8   69.79    5.60 
   3  -2   8   63.79    4.20 
  -3  -2  -8   57.79    5.20 
  -3  -2  -8   56.19    5.60 
  -3  -2  -8   61.69    6.00 
   3  -2   8   62.19    4.10 
   3   2   8   57.79    5.20 
   3   2   8   59.39    6.10 
  -3   2  -8   63.29    5.00 
  -3   2  -8   57.49    4.70 
  -3   2  -8   57.09    4.90 
   4  -2   8    9.80    2.60 
  -4  -2  -8   14.70    3.50 
   4  -2   8   12.80    2.40 
  -4  -2  -8   11.50    3.40 
  -4  -2  -8   11.10    3.50 
   4   2   8   12.50    3.30 
  -4   2  -8   14.60    3.00 
   4   2   8   10.80    3.20 
  -4   2  -8   20.30    3.60 
  -5  -2  -8    9.70    3.00 
   5  -2   8   11.90    3.00 
  -5  -2  -8    6.50    2.90 
  -5  -2  -8    8.40    3.20 
  -5   2  -8   10.70    2.70 
   5   2   8    9.10    4.10 
   5   2   8   13.30    3.20 
  -5   2  -8    6.70    2.40 
   6  -2   8  901.21   30.70 
  -6  -2  -8  829.42   34.20 
  -6  -2  -8  842.12   30.00 
  -6  -2  -8  878.41   30.60 
  -6   2  -8  855.91   29.60 
   6   2   8  870.91   33.10 
  -6   2  -8  896.81   29.60 
  -7  -2  -8   30.40    6.50 
  -7  -2  -8   38.00    7.00 
   7  -2   8   26.30    7.30 
   7   2   8   26.80    6.10 
  -7   2  -8   25.40    5.90 
  -8  -2  -8   36.60    7.50 
   8  -2   8   34.10    6.80 
  -8  -2  -8   31.30    6.00 
  -8   2  -8   38.30    6.70 
  -9  -2  -8    4.20    3.10 
   9  -2   8    3.60    3.00 
  -9  -2  -8    3.50    3.40 
   9   2   8    2.10    3.50 
  -9   2  -8    6.20    4.90 
  -9   2  -8    2.00    2.50 
  10  -2   8   -2.80    3.20 
 -10  -2  -8    5.50    3.80 
 -10  -2  -8    7.40    5.20 
 -10   2  -8   -3.30    3.00 
  10   2   8    4.80    4.50 
  10  -3  -8   42.30    6.00 
 -10   3   8   28.40    5.80 
  10   3  -8   26.30    6.80 
   9  -3  -8    2.70    2.30 
  -9  -3   8    8.20    3.50 
  -9   3   8    4.70    2.50 
   9   3  -8   -1.70    2.00 
  -8  -3   8  141.09   10.00 
   8  -3  -8  149.49   11.30 
  -8  -3   8  135.09   10.50 
   8   3  -8  141.39    9.00 
  -8   3   8  141.99    9.50 
   8   3  -8  141.49   10.90 
  -8   3   8  138.49   10.20 
   7  -3  -8  110.09    8.00 
  -7  -3   8  108.49    8.60 
  -7  -3   8   92.49    9.20 
   7   3  -8  105.29    7.20 
  -7   3   8  115.09    7.90 
  -7   3   8  101.69    7.40 
   7   3  -8   96.09    8.20 
  -6  -3   8  115.49    8.20 
   6  -3  -8  109.49    7.70 
  -6  -3   8  118.39    7.80 
   6   3  -8  117.79    8.20 
   6   3  -8  105.49    6.90 
  -6   3   8  123.09    7.40 
  -6   3   8  123.69    7.90 
  -5  -3   8   20.80    3.10 
   5  -3  -8   19.20    3.40 
  -5  -3   8   16.80    3.20 
  -5   3   8   14.50    2.80 
   5   3  -8   18.90    3.40 
  -5   3   8   22.50    2.80 
   5   3  -8   21.10    2.70 
  -4  -3   8  493.85   16.40 
  -4  -3   8  496.95   16.50 
   4  -3  -8  490.75   16.80 
  -4   3   8  478.95   16.70 
  -4   3   8  488.25   15.80 
  -4   3   8  464.85   17.70 
   4   3  -8  471.95   15.10 
   4   3  -8  499.05   16.40 
  -3  -3   8  565.44   17.70 
  -3  -3   8  603.14   17.60 
   3  -3  -8  604.74   18.80 
   3  -3  -8  573.44   18.60 
  -3  -3   8  582.64   17.10 
  -3   3   8  614.94   19.10 
   3   3  -8  590.44   17.50 
  -3   3   8  590.44   20.10 
   3   3  -8  601.44   16.90 
  -3   3   8  590.44   18.20 
   2  -3  -8  655.43   19.20 
  -2  -3   8  702.93   19.50 
   2  -3  -8  696.83   20.70 
  -2  -3   8  698.63   18.20 
  -2  -3   8  689.73   18.10 
   2  -3  -8  676.83   21.00 
   2   3  -8  696.43   18.70 
  -2   3   8  655.53   20.70 
  -2   3   8  686.93   21.10 
   2   3  -8  697.53   18.70 
   2   3  -8  660.53   18.00 
  -1  -3   8  259.57    9.40 
   1  -3  -8  265.77   11.30 
   1  -3  -8  250.47    9.70 
  -1  -3   8  233.18    7.10 
  -1  -3   8  246.58    7.10 
  -1   3   8  236.68   10.40 
   1   3  -8  239.88    8.10 
   1   3  -8  239.28    8.60 
   1   3  -8  245.08    8.40 
  -1   3   8  254.67   10.50 
  -1   3   8  253.07   11.30 
   0  -3  -8  745.63   23.10 
   0  -3  -8  710.03   21.10 
   0  -3   8  723.23   19.70 
   0   3   8  742.83   22.20 
   0   3   8  693.93   21.90 
   0   3   8  714.83   23.00 
   0   3  -8  697.33   18.60 
   0   3  -8  728.73   19.30 
   0   3  -8  733.83   18.30 
   1  -3   8  344.17   11.60 
  -1  -3  -8  367.46   14.80 
  -1  -3  -8  346.87   13.30 
  -1  -3  -8  337.17   14.50 
  -1   3  -8  354.96   11.30 
   1   3   8  341.57   13.50 
  -1   3  -8  337.27   10.70 
  -1   3  -8  350.36   11.20 
   1   3   8  337.77   13.50 
   1   3   8  346.37   14.50 
  -1   3  -8  335.27   10.80 
  -2  -3  -8  265.87   12.90 
  -2  -3  -8  261.97   13.00 
  -2  -3  -8  299.57   18.70 
   2   3   8  267.37   12.40 
  -2   3  -8  285.27   10.30 
  -2   3  -8  282.27   10.10 
  -2   3  -8  291.07   10.10 
   3  -3   8  459.55   11.60 
  -3  -3  -8  442.16   18.30 
   3  -3   8  431.06   11.20 
  -3  -3  -8  453.15   27.00 
  -3  -3  -8  436.06   17.10 
  -3   3  -8  450.75   15.10 
  -3   3  -8  441.96   15.10 
   3   3   8  452.25   17.60 
   4  -3   8  146.09    6.30 
   4  -3   8  171.88    9.60 
  -4  -3  -8  166.68   11.10 
  -4  -3  -8  160.78    9.90 
  -4  -3  -8  163.78   10.50 
  -4   3  -8  155.38    8.70 
   4   3   8  163.08   11.20 
  -4   3  -8  162.98    8.70 
   4   3   8  166.48   10.40 
  -5  -3  -8   44.90    5.90 
   5  -3   8   51.39    5.60 
  -5  -3  -8   48.60    6.50 
   5  -3   8   45.80    3.80 
  -5  -3  -8   36.10    5.10 
   5   3   8   44.50    5.90 
   5   3   8   44.90    6.40 
  -5   3  -8   49.70    5.80 
  -5   3  -8   40.30    4.70 
  -6  -3  -8  145.49   12.00 
   6  -3   8  156.18    8.00 
   6  -3   8  154.58   11.60 
  -6  -3  -8  131.19   10.50 
  -6  -3  -8  148.79   10.70 
  -6   3  -8  141.79   10.20 
  -6   3  -8  154.78   10.20 
   6   3   8  143.49   12.00 
   6   3   8  156.18   11.00 
  -7  -3  -8  176.78   12.70 
   7  -3   8  194.18   12.70 
  -7  -3  -8  176.78   12.30 
  -7  -3  -8  169.78   13.30 
   7  -3   8  160.08    9.00 
  -7   3  -8  177.28   12.00 
  -7   3  -8  162.38   11.40 
   8  -3   8   59.69    7.50 
  -8  -3  -8   69.89    9.00 
  -8  -3  -8   69.49    8.30 
   8   3   8   77.49    9.80 
  -8   3  -8   78.09    8.30 
  -8   3  -8   65.59    8.00 
   9  -3   8   41.00    7.50 
  -9  -3  -8   47.90    9.20 
  -9  -3  -8   44.70    8.30 
  -9   3  -8   56.79    7.70 
   9   3   8   37.70    7.30 
  10  -4  -8  134.99   14.70 
 -10   4   8  146.79   11.60 
   9  -4  -8   11.20    3.50 
   9   4  -8    3.30    3.90 
  -9   4   8   10.70    3.30 
  -8  -4   8   -0.30    2.00 
   8  -4  -8    0.30    1.60 
  -8  -4   8    2.60    2.80 
  -8   4   8    0.80    2.20 
  -8   4   8   -0.20    1.60 
   8   4  -8   -0.90    2.10 
   8   4  -8   -5.30    2.30 
  -7  -4   8  701.73   25.60 
  -7  -4   8  695.93   24.90 
   7  -4  -8  688.23   24.30 
   7   4  -8  717.63   26.50 
  -7   4   8  729.83   23.90 
   7   4  -8  717.13   23.50 
  -6  -4   8  124.89    8.30 
   6  -4  -8  123.69    8.20 
  -6  -4   8  128.29    8.60 
  -6   4   8  128.59    8.20 
   6   4  -8  115.09    7.30 
  -6   4   8  131.79    7.60 
   5  -4  -8    2.20    1.50 
  -5  -4   8    4.40    1.80 
  -5   4   8    3.00    1.50 
  -5   4   8    3.10    1.50 
   5   4  -8    4.00    1.50 
   5   4  -8    2.30    1.70 
  -4  -4   8  494.25   16.30 
   4  -4  -8  500.65   17.30 
  -4  -4   8  489.85   19.30 
  -4   4   8  506.35   16.70 
   4   4  -8  499.95   15.80 
  -4   4   8  497.75   17.50 
   4   4  -8  505.95   17.00 
  -3  -4   8 3388.96   77.49 
  -3  -4   8 3430.16   75.89 
   3  -4  -8 3432.36   79.19 
   3   4  -8 3133.19   82.39 
  -3   4   8 3480.35   80.09 
   3   4  -8 3472.85   77.49 
  -3   4   8 3474.45   78.99 
   2  -4  -8  129.49    7.50 
  -2  -4   8  130.09    6.20 
  -2   4   8  130.49    7.40 
   2   4  -8  123.59    5.50 
  -2   4   8  130.69    7.50 
   2   4  -8  135.79    6.00 
   1  -4  -8  251.27   11.50 
   1  -4  -8  260.27    9.90 
  -1  -4   8  275.37    9.50 
   1   4  -8  255.57    8.20 
  -1   4   8  252.87   11.30 
  -1   4   8  251.47   11.20 
  -1   4   8  269.57   12.30 
   1   4  -8  268.57    8.20 
   1   4  -8  268.17    8.80 
   0  -4  -8  713.73   20.90 
   0  -4  -8  714.83   23.40 
   0  -4   8  724.23   19.00 
   0  -4  -8  692.93   24.10 
   0   4  -8  718.13   18.70 
   0   4   8  728.03   23.60 
   0   4  -8  697.23   18.00 
   0   4   8  741.83   22.70 
   0   4  -8  723.63   17.10 
   0   4  -8  694.73   18.00 
   0   4   8  697.63   22.40 
  -1  -4  -8  316.27   14.70 
  -1  -4  -8  349.17   15.00 
  -1  -4  -8  351.96   13.30 
   1   4   8  344.67   14.00 
  -1   4  -8  340.57    9.00 
  -1   4  -8  346.07   10.70 
   1   4   8  334.37   14.00 
   1   4   8  348.77   15.00 
  -1   4  -8  335.37   10.40 
  -1   4  -8  346.07    9.60 
  -2  -4  -8    1.40    1.50 
  -2  -4  -8    3.40    1.50 
  -2  -4  -8    2.70    1.50 
  -2   4  -8    4.50    1.10 
  -2   4  -8    2.50    1.10 
   2   4   8    3.60    1.90 
  -3  -4  -8  103.19    8.30 
  -3  -4  -8  107.19    8.70 
  -3  -4  -8  117.29    8.00 
  -3   4  -8  116.79    5.80 
  -3   4  -8  113.19    6.30 
   3   4   8  109.99    8.00 
  -4  -4  -8   77.79   10.00 
  -4  -4  -8   77.49    7.80 
  -4  -4  -8   73.09   10.60 
   4  -4   8   85.89    6.40 
   4   4   8   77.49    7.00 
  -4   4  -8   87.39    5.70 
  -4   4  -8   83.79    6.00 
  -5  -4  -8  381.26   19.30 
  -5  -4  -8  403.76   18.00 
   5  -4   8  397.46   16.70 
  -5  -4  -8  353.36   17.50 
  -5   4  -8  386.26   15.20 
  -5   4  -8  382.86   15.80 
   5   4   8  388.26   18.40 
   5   4   8  382.16   19.90 
   6  -4   8   56.99    6.10 
  -6  -4  -8   54.19    7.40 
  -6  -4  -8   51.79    7.20 
  -6  -4  -8   49.99    6.10 
  -6   4  -8   66.59    6.40 
   6   4   8   59.49    7.50 
   6   4   8   52.89    7.90 
  -6   4  -8   50.79    5.70 
  -7  -4  -8   60.89    7.80 
  -7  -4  -8   65.29    7.30 
  -7  -4  -8   60.79    8.30 
   7  -4   8   55.19    6.70 
  -7   4  -8   60.49    6.70 
  -7   4  -8   55.89    6.80 
   7   4   8   55.49    8.90 
  -8  -4  -8    7.20    4.90 
  -8  -4  -8    4.90    3.80 
   8  -4   8    2.00    3.30 
   8   4   8   16.20    5.80 
  -8   4  -8    1.50    2.10 
   9  -4   8   -4.80    2.50 
  -9  -4  -8   -1.80    3.60 
   9   4   8    5.80    5.50 
  -9   4  -8   -0.30    2.20 
   9  -5  -8   27.00    7.80 
  -9   5   8   37.30    5.50 
   8  -5  -8   66.09    7.00 
  -8   5   8   85.79    7.50 
  -7  -5   8   45.70    5.40 
  -7  -5   8   45.40    5.40 
   7  -5  -8   47.70    5.40 
  -7   5   8   53.19    5.80 
   7   5  -8   59.19    5.50 
  -7   5   8   49.20    5.20 
   7   5  -8   50.39    7.00 
  -6  -5   8   82.89    6.80 
   6  -5  -8   81.89    6.70 
  -6  -5   8   78.99    6.30 
   6   5  -8   95.19    6.60 
  -6   5   8   91.49    6.50 
   6   5  -8   81.79    7.60 
  -6   5   8   98.99    7.40 
  -5  -5   8  147.39    8.40 
  -5  -5   8  145.39    7.70 
   5  -5  -8  163.88   10.40 
   5   5  -8  139.79    9.20 
  -5   5   8  148.79    8.10 
   5   5  -8  137.29    7.70 
  -4  -5   8  240.88   11.60 
   4  -5  -8  256.97   11.30 
  -4  -5   8  237.08   10.40 
  -4   5   8  233.18   10.50 
   4   5  -8  238.88   11.00 
   4   5  -8  223.08    9.70 
   3  -5  -8  105.39    6.70 
  -3  -5   8   96.89    5.70 
   3   5  -8   94.09    5.30 
  -3   5   8   99.29    6.50 
   3   5  -8  106.39    6.20 
  -3   5   8  102.09    7.00 
  -2  -5   8  247.18    9.30 
   2  -5  -8  245.38   11.10 
  -2   5   8  245.98   11.20 
   2   5  -8  239.38    8.40 
   2   5  -8  264.07    9.10 
  -2   5   8  245.38   11.60 
  -1  -5   8  193.58    7.50 
   1  -5  -8  202.08   10.30 
   1   5  -8  209.08    7.20 
  -1   5   8  213.88   10.30 
  -1   5   8  174.38    9.80 
   1   5  -8  205.48    6.80 
   0  -5  -8  160.68    9.50 
   0  -5  -8  150.78    9.60 
   0   5   8  146.59    8.70 
   0   5  -8  162.88    6.00 
   0   5  -8  160.78    5.60 
  -1  -5  -8    0.40    1.00 
  -1  -5  -8   -1.20    1.10 
  -1  -5  -8   -0.80    0.80 
  -1   5  -8   -1.00    0.50 
   1   5   8    2.40    1.60 
  -1   5  -8    0.20    0.60 
  -2  -5  -8   81.19    7.20 
  -2  -5  -8   83.59    6.10 
  -2  -5  -8  100.09    8.10 
  -2   5  -8   91.49    4.70 
   2   5   8   90.89    7.30 
  -3  -5  -8  111.89    9.00 
  -3  -5  -8  107.69    9.00 
  -3  -5  -8  131.39    8.30 
  -3   5  -8  126.89    6.40 
   3   5   8  113.19    8.50 
  -4  -5  -8  194.68   12.40 
  -4  -5  -8  197.18   12.90 
  -4  -5  -8  205.08   11.50 
   4   5   8  188.48   12.00 
  -4   5  -8  192.48   11.50 
  -5  -5  -8    1.40    2.30 
  -5  -5  -8   -0.50    1.80 
  -5  -5  -8   -1.10    3.10 
   5  -5   8    1.00    1.70 
  -5   5  -8   -0.60    1.30 
  -5   5  -8    3.10    1.70 
   5   5   8    4.50    2.70 
  -6  -5  -8  217.18   14.20 
   6  -5   8  230.08   12.60 
  -6  -5  -8  222.58   13.70 
  -6  -5  -8  247.18   16.20 
   6   5   8  235.48   14.80 
   6   5   8  201.28   15.40 
  -6   5  -8  228.58   11.30 
  -6   5  -8  235.88   12.40 
  -7  -5  -8   21.10    5.30 
  -7  -5  -8   16.40    5.10 
   7  -5   8   35.30    5.10 
   7   5   8   31.10    6.30 
   7   5   8   18.30    5.80 
  -7   5  -8   22.90    4.40 
  -7   5  -8   25.20    4.70 
  -8  -5  -8    5.70    3.90 
   8  -5   8   15.80    4.10 
  -8   5  -8   15.20    3.60 
   8   5   8   20.60    7.00 
   8  -6  -8   18.60    4.00 
  -8   6   8   15.10    4.10 
  -7  -6   8    3.80    2.10 
   7  -6  -8    4.30    1.90 
   7   6  -8    4.70    4.10 
  -7   6   8    2.70    1.80 
  -6  -6   8    1.40    1.50 
   6  -6  -8    2.10    1.70 
  -6   6   8    1.10    1.40 
   6   6  -8    7.00    3.50 
  -6   6   8   -0.30    2.10 
   5  -6  -8    8.50    2.60 
  -5  -6   8    8.80    2.40 
  -5   6   8    6.10    2.50 
   5   6  -8    6.20    2.20 
   5   6  -8   10.30    3.50 
  -5   6   8    7.20    2.20 
   4  -6  -8    4.20    1.80 
  -4  -6   8    4.40    1.80 
  -4   6   8    3.00    1.50 
   4   6  -8    0.90    1.30 
  -4   6   8    0.70    1.40 
   4   6  -8    0.40    2.10 
  -3  -6   8   66.89    4.50 
   3  -6  -8   54.29    5.00 
  -3   6   8   54.69    5.40 
   3   6  -8   45.20    4.30 
   3   6  -8   51.59    4.00 
  -3   6   8   61.99    5.40 
  -2  -6   8  195.78    7.80 
   2  -6  -8  188.88    9.80 
  -2   6   8  196.08   10.60 
  -2   6   8  199.98   10.20 
   2   6  -8  195.88    7.40 
   1  -6  -8  328.97   14.00 
   1  -6  -8  309.67   15.10 
  -1   6   8  315.17   14.00 
   1   6  -8  304.07    9.30 
  -1   6   8  315.97   13.70 
   0  -6  -8   19.20    2.40 
   0  -6  -8   18.40    3.60 
   0  -6  -8   22.00    4.20 
   0   6   8   17.60    3.50 
   0   6   8   19.00    3.60 
   0   6  -8   26.00    1.90 
   0   6  -8   22.50    1.80 
  -1  -6  -8  357.86   12.60 
  -1  -6  -8  369.26   16.50 
  -1  -6  -8  342.17   17.60 
  -1   6  -8  357.26   10.20 
   1   6   8  361.16   15.70 
  -1   6  -8  367.26   10.30 
  -2  -6  -8  177.28    8.90 
  -2  -6  -8  181.78   11.60 
  -2  -6  -8  166.58   10.80 
  -2   6  -8  170.58    6.50 
   2   6   8  156.28   10.30 
  -3  -6  -8  208.68   10.80 
  -3  -6  -8  196.08   12.30 
  -3  -6  -8  202.38   13.00 
   3   6   8  194.48   12.00 
  -3   6  -8  223.08    8.90 
  -4  -6  -8   59.19    7.30 
  -4  -6  -8   55.79    6.80 
  -4  -6  -8   74.89    6.40 
  -4   6  -8   54.99    4.70 
   4   6   8   60.49    7.40 
  -5  -6  -8  814.22   31.50 
  -5  -6  -8  881.61   29.90 
  -5  -6  -8  898.51   34.20 
   5   6   8  887.91   32.80 
  -5   6  -8  911.11   27.20 
  -6  -6  -8  129.69   12.00 
  -6   6  -8  133.29    8.80 
   7  -6   8    2.90    2.40 
  -7  -6  -8   -0.60    3.00 
  -7   6  -8    2.70    1.80 
   7  -7  -8    1.50    1.50 
  -7   7   8   -0.70    1.40 
  -6  -7   8    3.20    2.20 
   6  -7  -8    1.70    1.60 
  -6   7   8   -1.10    3.10 
   6   7  -8    1.30    2.80 
  -6   7   8    0.10    1.50 
  -5  -7   8   61.39    5.70 
   5  -7  -8   62.29    5.70 
   5   7  -8   58.79    5.30 
  -5   7   8   69.99    6.40 
  -5   7   8   63.59    5.20 
   5   7  -8   64.79    9.30 
   4  -7  -8   16.50    3.40 
  -4  -7   8   19.10    2.90 
   4   7  -8   15.20    2.90 
  -4   7   8   12.20    3.10 
  -4   7   8   14.50    2.80 
  -3  -7   8   17.30    2.60 
   3  -7  -8   21.20    3.10 
  -3   7   8   14.50    3.00 
   3   7  -8   20.30    2.70 
  -3   7   8   21.80    4.00 
   2  -7  -8    8.20    3.30 
   2  -7  -8   13.70    3.10 
  -2  -7   8    9.70    1.70 
   2   7  -8    9.80    1.80 
  -2   7   8    8.10    2.70 
  -2   7   8    8.20    2.20 
   1  -7  -8  137.49    8.60 
   1  -7  -8  131.69    9.40 
  -1   7   8  132.09    8.90 
   1   7  -8  127.39    5.10 
  -1   7   8  119.09    8.40 
   0  -7  -8   71.09    7.00 
   0  -7  -8   63.69    6.30 
   0   7  -8   76.29    3.30 
   0   7   8   57.79    7.50 
   0   7   8   80.69    6.70 
  -1  -7  -8    0.50    1.30 
  -1  -7  -8    1.90    1.90 
  -1  -7  -8    0.30    1.50 
   1   7   8   -1.30    1.20 
  -1   7  -8    0.20    0.50 
   1   7   8    4.60    1.70 
  -1   7  -8   -0.10    0.50 
  -2  -7  -8    1.50    1.30 
  -2  -7  -8    3.90    2.00 
  -2  -7  -8    3.50    2.00 
   2   7   8    2.30    2.20 
  -2   7  -8    2.80    0.80 
  -3  -7  -8   15.00    2.90 
  -3  -7  -8   25.90    5.10 
  -3  -7  -8   15.90    4.40 
  -3   7  -8   21.00    2.40 
   3   7   8   20.40    4.30 
  -4  -7  -8   -0.90    2.30 
  -4  -7  -8    2.10    2.10 
   4   7   8    3.50    3.60 
  -4   7  -8    1.10    1.10 
  -5  -7  -8    5.40    3.00 
  -5   7  -8    6.60    1.80 
  -6  -7  -8   17.60    5.50 
  -6   7  -8   18.00    4.00 
   5  -8  -8    6.50    2.30 
  -5  -8   8    4.10    1.70 
  -5   8   8    2.80    1.70 
   4  -8  -8   98.29    8.70 
  -4  -8   8   95.09    6.00 
  -4   8   8   82.29    8.20 
   4   8  -8   84.29    8.60 
   3  -8  -8    2.30    1.30 
  -3  -8   8    3.10    1.40 
   3  -8  -8    2.60    2.80 
  -3   8   8    4.70    1.80 
  -3   8   8    0.60    2.60 
   3   8  -8    2.70    1.50 
   2  -8  -8   72.29    7.20 
   2  -8  -8   74.39    5.90 
  -2   8   8   79.69    6.60 
   2   8  -8   77.29    4.50 
  -2   8   8   83.89    7.60 
   1  -8  -8   29.40    5.80 
   1  -8  -8   22.70    3.70 
  -1   8   8   32.60    5.40 
  -1   8   8   19.50    3.80 
   1   8  -8   28.90    2.30 
   0  -8  -8  145.29    9.40 
   0  -8  -8  146.29   10.10 
   0   8  -8  140.29    4.90 
   0   8   8  138.49    9.70 
   0   8   8  135.59    9.40 
  -1  -8  -8   25.60    4.90 
  -1  -8  -8   23.90    4.70 
   1   8   8   17.60    4.20 
   1   8   8   22.10    4.20 
  -2  -8  -8    5.70    3.20 
  -2  -8  -8    1.30    1.50 
   2   8   8   -1.60    1.60 
   2   8   8    6.00    3.10 
  -3  -8  -8    1.20    2.40 
  -4  -8  -8   46.70    7.50 
  -4   8  -8   64.99    4.30 
  -5  -8  -8   24.70    5.60 
   3  -9  -8    2.70    1.70 
   3  -9  -8    7.10    3.10 
  -3   9   8    7.50    2.30 
   3   9  -8    5.20    1.90 
   2  -9  -8   38.90    6.00 
   2  -9  -8   45.80    4.50 
  -2   9   8   49.40    5.30 
   2   9  -8   40.70    3.30 
   1  -9  -8   62.69    5.70 
   1  -9  -8   62.59    7.00 
   1   9  -8   65.39    3.40 
  -1   9   8   60.79    6.20 
   0  -9  -8   44.20    6.20 
   0  -9  -8   59.69    5.50 
   0   9   8   54.99    6.00 
  -1  -9  -8    1.00    1.70 
   1   9   8    1.10    1.60 
  -2  -9  -8   10.20    3.00 
   2   9   8    4.70    2.90 
  11   0  -9    5.40    3.20 
 -11   0   9    1.10    3.00 
 -10   0   9   -0.80    2.10 
  10   0  -9   -2.60    2.60 
  -9   0   9    2.10    2.30 
   9   0  -9   -0.40    1.90 
  -8   0   9    1.90    2.30 
   8   0  -9    1.30    1.80 
  -7   0   9    3.20    2.30 
   7   0  -9    2.50    1.90 
  -7   0   9    0.30    1.60 
  -7   0   9   -1.40    1.30 
  -6   0   9    2.30    1.40 
  -6   0   9   -1.90    1.00 
   6   0  -9   -0.10    1.30 
  -6   0   9   -0.40    0.90 
   6   0  -9    0.70    1.40 
  -5   0   9    0.90    1.70 
  -5   0   9    0.40    1.10 
   5   0  -9    0.30    1.00 
   5   0  -9   -0.20    0.90 
  -5   0   9    1.80    1.20 
   4   0  -9    1.80    1.10 
  -4   0   9    0.20    0.90 
   4   0  -9   -0.70    0.70 
  -4   0   9   -1.00    0.70 
  -4   0   9    0.10    0.90 
   3   0  -9    0.50    0.70 
  -3   0   9   -0.30    0.60 
   3   0  -9   -0.20    0.60 
  -3   0   9    0.00    0.70 
  -3   0   9    0.40    0.50 
  -2   0   9   -0.70    0.40 
   2   0  -9    1.20    0.80 
  -2   0   9   -0.10    0.80 
   2   0  -9    0.50    0.50 
   2   0  -9    0.20    0.50 
  -2   0   9    0.50    0.60 
  -1   0   9   -0.60    0.60 
   1   0  -9    1.20    0.70 
   1   0  -9    0.00    0.50 
   1   0  -9   -0.40    0.30 
  -1   0   9    0.60    0.80 
  -1   0   9    1.00    0.60 
   0   0  -9    0.60    0.90 
   0   0   9    1.40    0.90 
  -1   0  -9    0.60    0.80 
  -1   0  -9   -1.00    0.60 
  -1   0  -9    1.00    0.90 
   1   0   9    0.70    1.00 
  -2   0  -9    2.40    1.30 
   2   0   9   -0.40    0.70 
   2   0   9   -0.20    1.00 
  -2   0  -9   -1.40    0.70 
   2   0   9   -0.50    0.70 
  -3   0  -9    0.30    0.90 
  -3   0  -9    1.90    1.20 
   3   0   9   -1.20    1.60 
   3   0   9    0.00    1.20 
  -3   0  -9    1.50    1.00 
   3   0   9    1.20    1.10 
  -4   0  -9    1.40    1.40 
   4   0   9    1.80    1.60 
  -4   0  -9    0.50    1.10 
   4   0   9    0.20    1.40 
  -4   0  -9   -0.10    1.20 
  -5   0  -9   -3.10    2.20 
  -5   0  -9    0.30    1.50 
   5   0   9   -1.10    1.70 
  -5   0  -9    3.70    1.90 
  -6   0  -9   -0.70    1.50 
  -6   0  -9   -0.30    1.90 
   6   0   9    3.70    2.90 
  -7   0  -9   -0.80    1.90 
   7   0   9    0.10    2.00 
  -7   0  -9    4.00    3.00 
  -8   0  -9    6.40    3.20 
   8   0   9   -3.20    2.40 
  -8   0  -9   -0.40    1.80 
  -9   0  -9    0.30    2.10 
   9   0   9    0.60    3.10 
  10   0   9    3.00    4.20 
 -10   0  -9    3.50    3.00 
  11  -1  -9    2.00    2.80 
 -11  -1   9    5.30    5.00 
 -11   1   9   -0.20    2.70 
  11   1  -9    8.40    4.20 
  10   1  -9    0.30    2.70 
 -10   1   9    4.60    3.40 
   9  -1  -9  114.19    9.50 
   9   1  -9  106.49    9.90 
  -9   1   9  112.99    9.80 
  -8  -1   9   36.80    5.30 
  -8  -1   9   33.10    4.90 
   8  -1  -9   36.10    5.10 
  -8   1   9   41.20    5.70 
  -8   1   9   38.40    4.70 
   8   1  -9   36.20    5.40 
  -7  -1   9    2.20    1.40 
  -7  -1   9    4.60    2.50 
  -7   1   9    2.40    2.00 
   7   1  -9    0.20    1.30 
  -7   1   9   -0.80    1.50 
   7   1  -9    2.40    1.60 
   6  -1  -9  166.38   10.60 
  -6  -1   9  179.68   10.00 
   6  -1  -9  179.68   10.40 
  -6   1   9  206.88   10.80 
   6   1  -9  184.98   10.10 
   6   1  -9  176.68    9.00 
  -6   1   9  178.28   11.50 
  -6   1   9  185.98    9.80 
  -5  -1   9  498.65   18.00 
  -5  -1   9  530.35   17.60 
   5  -1  -9  492.65   17.40 
   5  -1  -9  522.45   18.20 
  -5  -1   9  539.05   17.70 
  -5   1   9  512.15   16.80 
  -5   1   9  505.25   18.50 
   5   1  -9  504.05   16.90 
   5   1  -9  526.05   18.00 
  -5   1   9  510.65   17.70 
  -4  -1   9  112.79    6.80 
  -4  -1   9  109.89    6.20 
   4  -1  -9  118.79    7.10 
  -4  -1   9  103.09    6.60 
   4  -1  -9  113.89    6.80 
   4   1  -9  108.99    6.10 
   4   1  -9  116.79    6.80 
  -4   1   9  114.79    6.80 
  -4   1   9  117.49    6.30 
  -4   1   9  108.99    7.10 
  -3  -1   9    1.10    0.90 
  -3  -1   9    0.20    0.60 
   3  -1  -9    1.00    0.90 
  -3  -1   9    1.40    1.00 
   3  -1  -9    0.40    0.90 
  -3   1   9    0.00    0.60 
   3   1  -9    1.20    1.00 
  -3   1   9   -0.10    0.70 
  -3   1   9    2.00    1.50 
   3   1  -9    3.30    1.20 
   2  -1  -9  929.61   25.80 
   2  -1  -9  960.90   26.10 
   2  -1  -9  928.81   25.00 
  -2  -1   9  939.21   25.30 
  -2  -1   9  910.31   25.90 
  -2  -1   9  928.41   23.50 
   2   1  -9  892.61   24.50 
   2   1  -9  905.01   24.60 
  -2   1   9  891.01   26.70 
   2   1  -9  941.61   24.70 
  -2   1   9  923.61   24.90 
  -2   1   9  934.11   26.00 
  -1  -1   9  588.44   17.30 
   1  -1  -9  564.94   17.80 
   1  -1  -9  593.04   18.60 
  -1  -1   9  574.54   18.10 
  -1  -1   9  565.04   15.70 
   1  -1  -9  563.34   17.50 
   1   1  -9  569.04   17.00 
   1   1  -9  566.34   17.00 
  -1   1   9  558.44   18.00 
  -1   1   9  563.74   17.40 
   0  -1   9   65.79    3.90 
   0  -1   9   66.79    4.40 
   0  -1  -9   68.59    4.90 
   0  -1  -9   75.69    5.10 
   0  -1  -9   66.49    5.20 
   0  -1   9   63.59    4.70 
   0   1   9   75.29    5.00 
   0   1  -9   66.29    4.40 
   0   1  -9   65.29    4.50 
   0   1   9   71.29    5.00 
   0   1   9   74.29    5.60 
   1  -1   9   38.90    3.80 
  -1  -1  -9   41.30    4.40 
  -1  -1  -9   39.30    3.90 
   1  -1   9   35.90    3.00 
   1  -1   9   34.30    3.30 
  -1  -1  -9   43.50    4.30 
  -1   1  -9   35.20    3.80 
  -1   1  -9   40.30    3.50 
   1   1   9   42.10    3.80 
   1   1   9   39.70    3.70 
   1   1   9   37.60    4.10 
  -1   1  -9   41.00    3.60 
  -2  -1  -9  571.34   20.20 
   2  -1   9  582.44   17.70 
  -2  -1  -9  593.84   19.60 
   2  -1   9  555.84   19.10 
  -2  -1  -9  570.14   20.30 
  -2   1  -9  597.34   19.20 
   2   1   9  546.85   19.10 
   2   1   9  611.44   19.50 
  -2   1  -9  586.54   18.70 
   2   1   9  584.24   20.40 
  -3  -1  -9  101.19    7.20 
  -3  -1  -9   94.29    7.30 
  -3  -1  -9  106.29    7.80 
   3  -1   9  106.59    7.70 
   3  -1   9  110.39    6.30 
   3  -1   9   92.49    6.20 
  -3   1  -9   93.79    6.50 
  -3   1  -9   97.59    6.70 
   3   1   9   91.49    6.80 
   3   1   9   99.59    7.90 
   4  -1   9  650.73   23.40 
  -4  -1  -9  657.23   23.20 
   4  -1   9  660.23   21.00 
  -4  -1  -9  618.04   23.50 
  -4  -1  -9  598.04   22.20 
   4   1   9  662.33   24.60 
  -4   1  -9  638.84   22.40 
   4   1   9  658.93   22.80 
  -4   1  -9  637.14   22.00 
  -4   1  -9  632.74   22.50 
  -5  -1  -9   62.89    6.70 
  -5  -1  -9   75.99   10.70 
  -5  -1  -9   53.49    6.40 
   5  -1   9   59.39    6.80 
  -5   1  -9   54.29    6.10 
   5   1   9   66.09    7.40 
  -5   1  -9   60.89    6.20 
   5   1   9   57.09   11.40 
   6  -1   9  140.49   10.90 
  -6  -1  -9  149.49   10.90 
  -6  -1  -9  172.98   12.30 
   6   1   9  147.89   11.80 
  -6   1  -9  155.48   11.10 
  -6   1  -9  166.58   10.90 
   7  -1   9  153.38   12.00 
  -7  -1  -9  132.29   11.00 
  -7  -1  -9  152.08   12.30 
  -7   1  -9  157.78   11.40 
  -7   1  -9  157.58   13.70 
   7   1   9  145.39   12.20 
  -8  -1  -9   40.20    7.80 
  -8  -1  -9   58.69    7.30 
   8  -1   9   36.90    7.00 
  -8   1  -9   55.79    6.90 
  -8   1  -9   57.29    7.80 
   8   1   9   52.99    8.10 
   9  -1   9    4.10    3.90 
  -9  -1  -9   -3.30    3.50 
  -9  -1  -9    2.30    2.30 
  -9   1  -9    4.70    3.70 
   9   1   9   -1.20    3.70 
  -9   1  -9   -3.70    3.00 
  10  -1   9   10.50    4.70 
 -10  -1  -9   11.40    6.00 
  10   1   9    6.20    5.20 
 -10   1  -9   12.50    3.70 
 -10  -2   9   11.50    4.90 
  10  -2  -9   13.80    4.20 
  10   2  -9    8.30    4.10 
 -10   2   9   11.70    4.00 
  -9  -2   9   61.89    6.80 
  -9  -2   9   59.89    7.50 
   9  -2  -9   66.49    8.00 
  -9   2   9   75.19    7.50 
   9   2  -9   57.89    7.60 
  -9   2   9   52.29    6.60 
  -8  -2   9   56.89    6.60 
   8  -2  -9   49.70    6.10 
  -8  -2   9   55.99    6.30 
  -8   2   9   51.79    6.00 
   8   2  -9   53.39    5.40 
   8   2  -9   46.10    6.30 
  -7  -2   9   11.70    3.50 
  -7  -2   9   10.10    3.00 
   7  -2  -9   10.10    2.70 
  -7   2   9   10.00    2.90 
   7   2  -9    7.70    2.60 
   7   2  -9   10.60    2.80 
  -7   2   9   13.40    3.30 
   6  -2  -9   62.49    5.80 
  -6  -2   9   52.59    5.30 
  -6  -2   9   67.49    6.20 
   6   2  -9   56.59    5.60 
   6   2  -9   62.99    5.10 
  -6   2   9   60.29    5.40 
  -6   2   9   61.29    5.30 
  -5  -2   9   21.90    3.20 
  -5  -2   9   23.60    3.50 
   5  -2  -9   26.50    3.70 
  -5   2   9   20.80    3.10 
  -5   2   9   21.90    3.50 
  -5   2   9   25.60    3.30 
   5   2  -9   26.00    3.00 
   5   2  -9   22.50    6.00 
   4  -2  -9   29.20    3.60 
  -4  -2   9   28.90    3.20 
  -4  -2   9   23.80    3.10 
  -4  -2   9   24.80    3.00 
   4  -2  -9   24.20    3.10 
  -4   2   9   17.50    5.00 
   4   2  -9   27.60    3.20 
  -4   2   9   29.70    3.20 
   4   2  -9   27.20    2.90 
  -4   2   9   23.90    3.30 
   3  -2  -9   10.50    2.30 
  -3  -2   9   16.50    2.10 
   3  -2  -9   16.60    3.00 
  -3  -2   9   13.20    2.60 
  -3  -2   9   16.70    2.10 
  -3   2   9   12.00    2.40 
   3   2  -9   13.80    2.00 
  -3   2   9    9.10    2.20 
  -3   2   9   15.70    2.30 
  -2  -2   9    4.70    1.50 
   2  -2  -9    4.00    1.40 
  -2  -2   9    5.50    1.60 
  -2  -2   9    4.00    1.20 
   2  -2  -9    5.70    1.80 
   2  -2  -9    3.80    1.50 
  -2   2   9    5.20    1.70 
  -2   2   9    3.90    1.50 
   2   2  -9    2.30    1.00 
   2   2  -9    6.10    1.40 
  -2   2   9    5.30    1.70 
   1  -2  -9    9.80    2.50 
  -1  -2   9   11.10    2.20 
  -1  -2   9   10.50    1.80 
   1  -2  -9   14.40    2.80 
   1  -2  -9    9.20    2.00 
  -1  -2   9   10.70    1.40 
  -1   2   9   12.10    2.40 
   1   2  -9   10.50    1.90 
   1   2  -9   12.20    1.80 
  -1   2   9   15.70    2.80 
  -1   2   9   10.20    2.50 
   0  -2   9   34.60    3.30 
   0  -2   9   40.30    3.00 
   0  -2  -9   49.99    5.70 
   0  -2   9   28.40    2.10 
   0  -2  -9   32.20    3.40 
   0   2  -9   29.10    2.80 
   0   2   9   29.80    3.40 
   0   2   9   36.90    3.60 
   0   2  -9   38.20    3.20 
   0   2  -9   29.90    2.70 
   0   2   9   37.70    4.00 
   1  -2   9   14.40    2.30 
   1  -2   9   17.20    2.10 
  -1  -2  -9   19.10    3.80 
   1  -2   9   13.80    1.60 
  -1  -2  -9   16.90    3.40 
  -1  -2  -9   13.10    2.70 
  -1   2  -9   17.20    2.20 
   1   2   9   16.40    3.10 
   1   2   9   14.80    2.90 
  -1   2  -9   14.00    1.90 
   1   2   9   17.60    2.80 
  -1   2  -9   16.00    2.50 
  -2  -2  -9  313.07   13.30 
   2  -2   9  306.47   10.80 
   2  -2   9  323.87   10.50 
  -2  -2  -9  317.17   14.30 
  -2  -2  -9  318.67   14.20 
  -2   2  -9  323.67   12.20 
  -2   2  -9  304.87   12.10 
   2   2   9  319.47   13.30 
  -2   2  -9  321.07   12.00 
   2   2   9  317.27   14.30 
   2   2   9  310.97   13.40 
  -3  -2  -9   50.99    5.70 
  -3  -2  -9   48.20    5.40 
  -3  -2  -9   47.30    5.10 
   3  -2   9   59.59    4.00 
   3   2   9   48.80    5.10 
  -3   2  -9   51.79    4.60 
  -3   2  -9   45.60    4.50 
  -3   2  -9   49.70    5.80 
   4  -2   9  200.38    9.00 
  -4  -2  -9  207.18   11.50 
   4  -2   9  203.98   11.30 
  -4  -2  -9  203.78   12.30 
  -4  -2  -9  207.18   11.90 
   4   2   9  191.28   11.10 
   4   2   9  187.48   12.30 
  -4   2  -9  201.08   10.50 
  -4   2  -9  204.88   10.70 
   5  -2   9   59.09    4.90 
  -5  -2  -9   52.69    6.40 
  -5  -2  -9   49.90    5.80 
  -5  -2  -9   52.89    6.60 
   5  -2   9   59.09    6.30 
  -5   2  -9   55.49    5.70 
  -5   2  -9   51.89    5.70 
   5   2   9   53.29    6.90 
   5   2   9   40.30    5.70 
   6  -2   9    2.80    2.10 
  -6  -2  -9    2.60    2.60 
  -6  -2  -9    0.70    2.10 
   6   2   9   -0.20    1.80 
  -6   2  -9    2.00    2.00 
  -6   2  -9   -1.80    1.30 
   7  -2   9   12.40    3.90 
  -7  -2  -9   21.60    5.50 
  -7  -2  -9   13.90    4.40 
  -7   2  -9   18.90    4.60 
   7   2   9   20.50    5.50 
  -8  -2  -9   37.30    7.70 
   8  -2   9   30.80    6.40 
  -8  -2  -9   27.10    5.20 
  -8   2  -9   32.40    6.20 
   8   2   9   21.40    6.20 
  -9  -2  -9    9.60    5.00 
  -9  -2  -9   25.80    6.30 
   9  -2   9   14.60    5.00 
  -9   2  -9   26.60    5.50 
   9   2   9   12.30    5.80 
  10  -3  -9   11.30    4.20 
 -10   3   9   10.10    3.70 
  10   3  -9    2.90    5.00 
   9  -3  -9   40.10    5.90 
  -9  -3   9   40.70    7.30 
   9   3  -9   40.10    7.50 
  -9   3   9   34.20    8.70 
  -9   3   9   45.30    6.40 
   8  -3  -9   10.80    3.20 
  -8  -3   9   10.00    3.40 
  -8  -3   9   13.00    3.60 
   8   3  -9    5.80    3.10 
  -8   3   9   10.60    3.00 
   8   3  -9    6.60    3.00 
  -8   3   9   11.30    4.50 
  -7  -3   9   -0.40    2.10 
   7  -3  -9   -0.20    1.10 
   7   3  -9    2.30    1.80 
   7   3  -9    1.20    1.70 
  -7   3   9    0.60    1.70 
  -7   3   9    2.80    1.90 
   6  -3  -9   82.79    6.70 
  -6  -3   9   78.99    6.70 
  -6  -3   9   77.29    6.40 
  -6   3   9   84.89    6.10 
  -6   3   9   89.29    6.80 
   6   3  -9   81.89    5.90 
   6   3  -9   91.29    7.10 
  -5  -3   9  153.98    8.80 
   5  -3  -9  157.58    8.90 
  -5  -3   9  149.69    8.50 
  -5   3   9  137.09    7.60 
   5   3  -9  122.99    7.90 
  -5   3   9  144.39    8.40 
   5   3  -9  136.19    7.40 
  -4  -3   9   41.30    4.10 
   4  -3  -9   53.79    4.80 
  -4  -3   9   41.20    4.00 
   4   3  -9   45.30    3.70 
   4   3  -9   43.90    4.10 
  -4   3   9   40.90    4.30 
  -4   3   9   50.49    4.20 
   3  -3  -9   17.00    2.70 
  -3  -3   9   19.30    2.50 
   3  -3  -9   15.00    2.90 
  -3  -3   9   19.00    2.50 
  -3   3   9   18.80    2.70 
   3   3  -9   11.70    2.40 
  -3   3   9    8.60    2.30 
   3   3  -9   11.70    2.10 
  -3   3   9   10.00    2.30 
  -2  -3   9  259.07    9.00 
   2  -3  -9  259.77   13.90 
  -2  -3   9  284.27   10.70 
   2  -3  -9  270.67   10.40 
  -2  -3   9  272.37    9.40 
   2  -3  -9  267.27   11.30 
   2   3  -9  275.27    9.50 
   2   3  -9  273.67    9.70 
  -2   3   9  248.48   11.50 
  -2   3   9  280.47   12.70 
  -2   3   9  258.47   11.50 
   2   3  -9  289.47    9.90 
  -1  -3   9   34.40    2.40 
   1  -3  -9   34.00    3.90 
   1  -3  -9   35.20    3.40 
  -1  -3   9   36.50    2.30 
  -1  -3   9   36.10    3.30 
  -1   3   9   27.90    4.30 
   1   3  -9   33.30    2.70 
   1   3  -9   37.10    3.80 
  -1   3   9   32.30    3.50 
  -1   3   9   37.90    4.00 
   1   3  -9   38.50    3.00 
   0  -3  -9  239.48   11.50 
   0  -3  -9  248.98   10.40 
   0  -3   9  230.68    6.20 
   0  -3   9  230.38    9.20 
   0   3   9  232.38   10.80 
   0   3   9  220.38   11.20 
   0   3  -9  230.48    8.10 
   0   3  -9  234.18    8.80 
   0   3  -9  218.88    8.30 
   0   3   9  232.28   10.60 
  -1  -3  -9  152.78    8.70 
  -1  -3  -9  145.59    9.20 
   1  -3   9  150.08    7.20 
  -1  -3  -9  151.98    9.30 
   1   3   9  145.79    8.40 
  -1   3  -9  147.99    6.60 
   1   3   9  148.19    9.10 
  -1   3  -9  144.39    6.40 
  -1   3  -9  148.89    6.90 
   1   3   9  140.09   10.20 
  -1   3  -9  144.89    6.80 
   2  -3   9  169.38    5.10 
  -2  -3  -9  155.48   10.40 
  -2  -3  -9  175.98   10.60 
  -2  -3  -9  182.68    9.70 
   2  -3   9  173.68    4.90 
   2   3   9  173.78    9.70 
  -2   3  -9  175.88    8.00 
  -2   3  -9  171.18    7.80 
  -3  -3  -9   14.10    3.20 
   3  -3   9    9.70    1.30 
  -3  -3  -9   12.90    3.10 
  -3  -3  -9   12.90    3.60 
  -3   3  -9   10.40    2.30 
   3   3   9    7.10    2.60 
  -3   3  -9   12.20    2.60 
   4  -3   9  266.27   12.80 
   4  -3   9  258.17    8.90 
  -4  -3  -9  252.97   14.30 
  -4  -3  -9  240.98   13.50 
  -4  -3  -9  256.57   13.20 
   4   3   9  239.18   13.20 
  -4   3  -9  245.48   11.40 
   4   3   9  252.47   14.80 
  -4   3  -9  250.07   11.70 
   5  -3   9  136.59    6.80 
   5  -3   9  137.49    9.70 
  -5  -3  -9  140.19   10.40 
  -5  -3  -9  118.59    9.50 
  -5  -3  -9  143.29   11.20 
  -5   3  -9  132.39    8.90 
   5   3   9  131.59   15.40 
  -5   3  -9  130.69    8.70 
   6  -3   9  146.59   10.70 
  -6  -3  -9  145.09   10.70 
   6  -3   9  150.88    8.00 
  -6  -3  -9  155.38   12.30 
  -6  -3  -9  134.99   11.20 
   6   3   9  156.78   12.60 
  -6   3  -9  171.58   10.90 
  -6   3  -9  161.08   15.30 
   6   3   9  114.69   11.90 
  -7  -3  -9   23.60    5.10 
  -7  -3  -9   40.30    6.00 
   7  -3   9   32.70    6.10 
  -7  -3  -9   31.00    5.80 
   7  -3   9   28.00    4.10 
   7   3   9   28.70    7.30 
  -7   3  -9   37.80    5.50 
  -7   3  -9   29.40    5.30 
  -8  -3  -9    8.90    3.50 
   8  -3   9   -1.90    2.60 
  -8  -3  -9   -1.00    3.30 
  -8   3  -9    0.20    3.30 
  -8   3  -9   -0.60    1.90 
   8   3   9    5.00    4.10 
   9  -3   9    0.70    5.80 
  -9  -3  -9    5.50    4.60 
  -9  -3  -9    1.20    3.90 
  -9   3  -9    0.10    2.50 
   9   3   9    3.10    4.00 
  10  -4  -9   10.50    4.10 
 -10   4   9   -0.60    2.40 
   9  -4  -9    7.90    2.90 
  -9   4   9    8.70    3.00 
   9   4  -9    7.60    3.90 
   8  -4  -9   31.40    4.80 
  -8  -4   9   32.30    5.70 
  -8  -4   9   29.70    5.50 
  -8   4   9   33.60    5.90 
  -8   4   9   32.60    4.80 
   8   4  -9   34.40    5.00 
  -7  -4   9   53.49    6.00 
  -7  -4   9   59.29    6.40 
   7  -4  -9   51.59    5.90 
  -7   4   9   53.49    5.80 
  -7   4   9   60.19    5.70 
   7   4  -9   52.69    6.60 
   7   4  -9   54.09    5.40 
  -6  -4   9   80.39    6.80 
  -6  -4   9   74.59    6.20 
   6  -4  -9   72.79    6.30 
  -6   4   9   78.09    6.40 
  -6   4   9   73.19    5.80 
   6   4  -9   74.59    5.70 
   5  -4  -9  292.87   13.00 
  -5  -4   9  283.57   12.50 
  -5  -4   9  289.27   12.50 
   5   4  -9  287.47   11.60 
   5   4  -9  296.17   12.90 
  -5   4   9  281.07   13.00 
  -5   4   9  286.87   11.90 
  -4  -4   9   49.20    4.70 
   4  -4  -9   62.19    5.30 
  -4  -4   9   59.49    4.70 
  -4   4   9   57.49    4.70 
  -4   4   9   50.39    4.90 
   4   4  -9   54.39    4.20 
   4   4  -9   56.89    4.80 
  -3  -4   9    5.60    1.70 
   3  -4  -9    6.80    2.10 
  -3  -4   9    4.80    1.60 
   3   4  -9    7.80    2.50 
  -3   4   9    2.90    1.50 
  -3   4   9    6.80    2.20 
  -2  -4   9   32.20    3.10 
   2  -4  -9   29.80    3.70 
   2   4  -9   33.00    3.00 
   2   4  -9   42.70    3.00 
  -2   4   9   31.10    3.70 
  -2   4   9   34.40    3.80 
   1  -4  -9  210.98    9.10 
  -1  -4   9  209.78    8.60 
   1  -4  -9  227.28   11.10 
  -1   4   9  205.08   10.40 
   1   4  -9  217.68    8.10 
  -1   4   9  235.98   10.80 
   1   4  -9  215.78    7.50 
   1   4  -9  207.98    7.60 
   0  -4  -9    9.30    2.20 
   0  -4  -9    6.80    2.50 
   0  -4  -9    8.30    2.30 
   0  -4   9    9.90    1.90 
   0   4   9   12.50    2.90 
   0   4   9   11.80    2.80 
   0   4  -9   10.40    1.50 
   0   4  -9    7.60    1.70 
   0   4  -9    8.80    1.30 
  -1  -4  -9   36.30    3.80 
  -1  -4  -9   36.30    4.70 
   1  -4   9   46.70    3.50 
  -1  -4  -9   37.70    5.00 
   1   4   9   43.30    4.60 
  -1   4  -9   39.30    3.10 
  -1   4  -9   42.40    2.50 
  -1   4  -9   38.10    3.00 
   1   4   9   42.70    4.50 
  -2  -4  -9    5.10    2.60 
  -2  -4  -9    9.70    2.70 
  -2  -4  -9    8.30    2.80 
  -2   4  -9    9.30    1.60 
  -2   4  -9    8.20    1.80 
  -3  -4  -9   12.00    3.60 
  -3  -4  -9   16.70    4.20 
  -3  -4  -9   17.50    3.80 
   3   4   9   13.10    3.10 
  -3   4  -9   17.80    2.50 
  -3   4  -9   15.10    2.70 
  -4  -4  -9    9.20    2.70 
  -4  -4  -9   10.10    3.20 
  -4  -4  -9   11.50    3.50 
   4   4   9    6.70    2.80 
  -4   4  -9    9.80    2.50 
  -4   4  -9   10.20    2.30 
  -5  -4  -9   19.40    5.00 
  -5  -4  -9   12.50    4.00 
  -5  -4  -9   22.30    4.60 
   5  -4   9   18.80    3.90 
  -5   4  -9   18.60    3.50 
   5   4   9   20.10    5.40 
   5   4   9   22.60    4.90 
  -5   4  -9   22.60    4.10 
  -6  -4  -9   20.60    5.00 
  -6  -4  -9   17.10    3.90 
  -6  -4  -9   16.40    4.40 
   6  -4   9   20.90    4.30 
   6   4   9   17.90    4.60 
  -6   4  -9   18.80    4.30 
  -6   4  -9   19.90    4.00 
   6   4   9   20.30    4.70 
  -7  -4  -9   30.40    6.60 
   7  -4   9   28.20    5.40 
  -7  -4  -9   23.20    6.10 
  -7  -4  -9   31.90    7.30 
   7   4   9   33.00    7.40 
  -7   4  -9   31.90    5.70 
  -7   4  -9   24.00    4.90 
  -8  -4  -9   54.99    8.70 
   8  -4   9   51.89    7.80 
  -8  -4  -9   56.49    7.90 
  -8   4  -9   74.09    8.10 
   8   4   9   67.59   10.20 
   9  -4   9   17.10    5.70 
  -9  -4  -9   21.90    6.00 
   9   4   9   25.30    7.80 
  -9   4  -9   20.50    5.40 
   9  -5  -9   23.30    5.40 
  -9   5   9   24.40    5.90 
   8  -5  -9   25.50    5.00 
  -8   5   9   16.20    3.60 
  -7  -5   9    0.40    1.30 
  -7  -5   9    0.30    2.30 
   7  -5  -9    1.60    1.30 
   7   5  -9   -1.70    2.50 
   7   5  -9    0.00    1.90 
  -7   5   9    1.30    1.50 
  -7   5   9   -3.50    1.50 
  -6  -5   9  182.98   10.50 
  -6  -5   9  197.68   10.20 
   6  -5  -9  188.78   10.60 
  -6   5   9  186.68    9.80 
   6   5  -9  176.68   11.20 
  -6   5   9  188.58   11.00 
   6   5  -9  187.38    9.60 
   5  -5  -9  183.18   11.80 
  -5  -5   9  172.18    9.40 
  -5  -5   9  171.18    8.60 
   5   5  -9  168.48    8.60 
   5   5  -9  172.08    9.90 
  -5   5   9  181.28   10.30 
   4  -5  -9  391.56   15.30 
  -4  -5   9  386.96   11.90 
  -4  -5   9  378.46   14.30 
  -4   5   9  411.16   15.10 
   4   5  -9  390.86   14.80 
   4   5  -9  379.06   13.50 
   3  -5  -9    1.10    1.20 
  -3  -5   9    3.90    1.40 
   3   5  -9    0.80    1.00 
  -3   5   9    2.20    1.50 
   3   5  -9    6.50    2.00 
   2  -5  -9   37.40    4.20 
  -2  -5   9   33.10    3.30 
   2   5  -9   30.20    2.70 
   2   5  -9   39.10    3.20 
  -2   5   9   32.20    3.90 
   1  -5  -9  191.38   10.30 
  -1  -5   9  173.88    7.40 
   1  -5  -9  178.08    8.90 
   1   5  -9  185.68    6.20 
   1   5  -9  181.28    7.00 
  -1   5   9  184.28    9.90 
   1   5  -9  176.48    6.70 
   0  -5  -9  109.39    8.40 
   0  -5  -9  109.89    6.30 
   0  -5   9  118.99    5.60 
   0  -5  -9  110.29    7.90 
   0   5  -9  109.09    4.90 
   0   5   9  110.59    7.50 
   0   5   9  108.79    7.70 
   0   5  -9  109.19    5.10 
  -1  -5  -9   11.10    3.20 
  -1  -5  -9   12.20    3.30 
  -1  -5  -9   10.00    2.30 
   1   5   9   13.50    3.20 
  -1   5  -9   13.60    1.80 
   1   5   9   15.20    3.30 
  -1   5  -9   15.70    1.80 
  -2  -5  -9  502.85   18.10 
  -2  -5  -9  488.45   20.40 
  -2  -5  -9  462.55   19.90 
  -2   5  -9  493.65   14.90 
   2   5   9  467.75   19.20 
  -3  -5  -9 1351.36   41.30 
  -3  -5  -9 1242.58   39.50 
  -3  -5  -9 1275.47   37.20 
   3   5   9 1236.48   39.10 
  -3   5  -9 1332.67   33.70 
  -4  -5  -9  280.27   15.80 
  -4  -5  -9  301.47   16.70 
  -4  -5  -9  294.57   14.60 
  -4   5  -9  291.87   12.30 
   4   5   9  294.17   15.50 
  -5  -5  -9   50.89    7.50 
  -5  -5  -9   59.69    7.30 
  -5  -5  -9   65.19    6.90 
  -5   5  -9   55.49    5.60 
   5   5   9   55.39    7.00 
  -6  -5  -9  196.68   15.00 
   6  -5   9  191.38   11.60 
  -6  -5  -9  217.58   15.30 
  -6  -5  -9  153.88   12.50 
   6   5   9  186.38   15.10 
   6   5   9  187.78   14.10 
  -6   5  -9  203.18   11.60 
   7  -5   9  151.08   11.10 
  -7  -5  -9  165.58   13.60 
  -7   5  -9  156.08   10.90 
   7   5   9  164.38   15.30 
  -8  -5  -9   32.30    6.50 
   8  -5   9   19.10    4.50 
  -8   5  -9   19.20    4.60 
   8  -6  -9    1.70    1.60 
  -8   6   9    5.20    2.30 
   7  -6  -9    6.10    2.40 
  -7   6   9    5.20    2.10 
   6  -6  -9    1.40    1.40 
  -6  -6   9    2.10    1.60 
   6   6  -9   -1.80    1.30 
   6   6  -9   -2.80    2.90 
  -6   6   9   -1.10    1.30 
  -5  -6   9  173.38    9.50 
   5  -6  -9  173.68   10.00 
   5   6  -9  169.48   10.40 
  -5   6   9  169.98   10.60 
   5   6  -9  172.28    8.80 
  -5   6   9  178.88    9.50 
   4  -6  -9   39.90    4.40 
  -4  -6   9   38.90    4.00 
  -4   6   9   42.40    4.60 
   4   6  -9   43.30    3.80 
  -4   6   9   48.60    5.20 
   4   6  -9   57.29    7.40 
   3  -6  -9   64.89    5.60 
  -3  -6   9   71.49    5.00 
  -3   6   9   74.79    6.40 
  -3   6   9   76.09    6.10 
   3   6  -9   61.79    4.30 
   3   6  -9   61.69    5.10 
  -2  -6   9    6.90    1.70 
   2  -6  -9    0.00    1.80 
  -2   6   9    2.30    1.70 
   1  -6  -9   40.10    5.60 
  -1  -6   9   45.90    3.00 
   1  -6  -9   56.09    5.50 
  -1   6   9   43.70    4.90 
  -1   6   9   49.00    5.20 
   1   6  -9   49.80    3.10 
   0  -6  -9  124.19   10.30 
   0  -6  -9  123.69    6.50 
   0  -6  -9  127.79    8.90 
   0   6  -9  123.39    5.20 
   0   6  -9  130.29    5.30 
   0   6   9  136.09    8.80 
  -1  -6  -9    0.30    1.10 
  -1  -6  -9    3.30    1.80 
  -1  -6  -9    1.30    1.50 
   1   6   9    1.40    1.80 
  -1   6  -9    1.90    0.70 
   1   6   9   -1.80    1.60 
  -1   6  -9    0.60    0.70 
  -2  -6  -9   19.50    5.90 
  -2  -6  -9   20.20    4.10 
  -2  -6  -9   16.30    3.00 
   2   6   9   15.70    3.90 
  -2   6  -9   14.80    2.00 
  -3  -6  -9   83.79    8.30 
  -3  -6  -9   88.19    8.70 
  -3  -6  -9   96.59   10.40 
   3   6   9   99.49    8.30 
  -3   6  -9   95.89    5.60 
  -4  -6  -9  132.09    8.80 
  -4  -6  -9  114.09   10.50 
  -4  -6  -9  106.29   10.10 
  -4   6  -9  118.79    7.00 
   4   6   9  113.49    9.90 
  -5  -6  -9   29.90    6.40 
  -5  -6  -9   24.10    5.70 
  -5  -6  -9   29.00    5.00 
   5   6   9   23.10    5.80 
  -6  -6  -9    0.30    2.60 
  -6   6  -9    3.00    2.00 
  -7  -6  -9    7.10    3.60 
  -7   6  -9   -0.40    1.90 
   7  -7  -9    8.90    2.50 
  -7   7   9    9.70    2.80 
  -6  -7   9   -0.10    1.80 
  -6   7   9   -0.60    1.50 
  -5  -7   9   47.90    6.30 
   5  -7  -9   42.60    4.80 
   5   7  -9   35.00    4.10 
  -5   7   9   37.50    4.50 
   4  -7  -9   37.10    4.50 
  -4  -7   9   25.90    3.50 
  -4   7   9   42.40    4.40 
  -4   7   9   43.00    5.20 
   4   7  -9   36.00    3.80 
  -3  -7   9   44.30    3.80 
   3  -7  -9   47.10    4.80 
   3   7  -9   47.90    3.80 
  -3   7   9   39.60    4.50 
  -3   7   9   40.80    5.10 
  -2  -7   9  392.56   12.00 
   2  -7  -9  360.56   17.80 
   2  -7  -9  389.46   15.80 
   2   7  -9  374.56   12.00 
  -2   7   9  388.96   16.10 
  -2   7   9  385.06   17.20 
   1  -7  -9  125.49    9.40 
   1  -7  -9  130.89    8.70 
  -1   7   9  115.79    8.40 
  -1   7   9  125.39    9.10 
   1   7  -9  121.59    5.30 
   0  -7  -9    0.30    1.20 
   0  -7  -9    2.80    2.40 
   0   7   9    3.50    1.70 
   0   7   9    0.80    1.50 
   0   7  -9    1.50    0.80 
  -1  -7  -9    5.40    2.50 
  -1  -7  -9   12.60    3.60 
   1   7   9   13.70    3.30 
  -1   7  -9   11.10    1.50 
   1   7   9    8.10    2.90 
  -1   7  -9    7.50    1.30 
  -2  -7  -9   14.40    4.20 
  -2  -7  -9    9.20    3.20 
  -2   7  -9   12.00    1.70 
   2   7   9   16.60    4.10 
  -3  -7  -9  359.96   18.40 
  -3  -7  -9  383.96   19.40 
  -3  -7  -9  357.56   14.70 
  -3   7  -9  380.46   12.40 
   3   7   9  392.26   19.00 
  -4  -7  -9   11.40    3.60 
  -4   7  -9    7.10    1.90 
   4   7   9   -2.40    5.20 
  -5  -7  -9    1.90    2.30 
  -5   7  -9   -1.80    1.30 
  -6  -7  -9    0.00    3.30 
  -6   7  -9    0.00    1.60 
   5  -8  -9  133.49    8.60 
  -5  -8   9  119.59    7.90 
  -5   8   9  123.29    8.10 
   4  -8  -9   12.20    2.90 
  -4  -8   9   11.90    2.70 
  -4   8   9   13.70    2.90 
   4   8  -9   17.10    3.30 
   3  -8  -9    7.90    3.30 
   3  -8  -9    2.20    1.20 
  -3  -8   9   -0.10    1.80 
  -3   8   9    6.10    3.00 
  -3   8   9    1.70    1.60 
   3   8  -9    4.00    1.70 
   2  -8  -9   40.40    4.80 
   2  -8  -9   49.70    6.40 
   2   8  -9   52.09    3.60 
  -2   8   9   45.40    6.10 
  -2   8   9   36.90    4.80 
   1  -8  -9   -2.90    1.60 
   1  -8  -9   -0.90    1.20 
  -1   8   9    1.40    1.60 
  -1   8   9    3.40    2.40 
   1   8  -9    0.10    0.80 
   0  -8  -9  121.99    9.60 
   0  -8  -9  110.59    8.70 
   0   8   9  132.79    9.70 
   0   8   9  117.29    9.00 
   0   8  -9  116.69    4.80 
  -1  -8  -9    5.70    2.40 
  -1  -8  -9    3.10    2.70 
   1   8   9    5.80    2.60 
   1   8   9    8.70    3.10 
  -2  -8  -9    9.70    4.50 
  -2  -8  -9   24.50    5.10 
   2   8   9   16.70    3.70 
  -3  -8  -9   40.60    9.40 
  -3   8  -9   45.10    2.90 
   3   8   9   41.90    8.10 
  -4  -8  -9   45.80    7.00 
   2  -9  -9  124.19    8.00 
  -2   9   9  116.49    8.70 
   1  -9  -9   90.79    7.00 
   1   9  -9   81.59    4.20 
  -1   9   9   76.49    7.30 
   0  -9  -9    8.10    2.50 
   0   9   9    3.20    2.60 
  -1  -9  -9   12.20    3.30 
   1   9   9   16.30    3.90 
  10   0 -10   20.50    5.10 
 -10   0  10   29.20    5.90 
  -9   0  10   13.70    4.50 
   9   0 -10   18.70    4.70 
   8   0 -10   19.40    3.90 
  -8   0  10   19.30    4.70 
  -7   0  10  778.72   26.90 
   7   0 -10  797.52   27.70 
  -7   0  10  784.12   26.40 
  -6   0  10  256.27   11.80 
   6   0 -10  236.98   11.30 
  -6   0  10  234.38   11.50 
   6   0 -10  262.57   12.40 
  -6   0  10  243.58   12.40 
   5   0 -10  168.88    8.90 
  -5   0  10  172.88    9.60 
  -5   0  10  170.28    8.60 
   5   0 -10  180.18    9.50 
  -5   0  10  179.08    9.60 
   4   0 -10  118.29    7.00 
   4   0 -10  124.99    7.40 
  -4   0  10  129.39    6.70 
  -4   0  10  122.49    7.30 
  -3   0  10  181.38    8.80 
   3   0 -10  172.68    8.10 
   3   0 -10  181.78    8.60 
  -3   0  10  175.18    7.70 
   3   0 -10  179.28    8.50 
  -2   0  10  262.27   11.60 
  -2   0  10  256.57    9.70 
   2   0 -10  265.77   10.70 
   2   0 -10  258.77   10.60 
  -2   0  10  256.27   10.90 
   2   0 -10  262.57   10.30 
   1   0 -10   57.09    4.60 
   1   0 -10   51.49    4.20 
  -1   0  10   57.69    4.90 
  -1   0  10   56.29    4.00 
   1   0 -10   50.89    4.40 
  -1   0  10   53.19    4.40 
   0   0  10    1.10    1.00 
   0   0 -10    2.60    1.70 
   0   0  10    0.90    0.80 
   0   0 -10    0.50    0.90 
   0   0 -10    2.00    1.00 
  -1   0 -10 3790.72   87.19 
   1   0  10 3770.92   84.69 
   1   0  10 3713.93   86.39 
   1   0  10 3731.33   84.79 
  -1   0 -10 3397.16   90.39 
  -1   0 -10 3628.24   84.99 
   2   0  10 1164.98   33.90 
   2   0  10 1171.48   32.70 
  -2   0 -10 1187.18   33.10 
   2   0  10 1217.88   33.30 
  -2   0 -10 1188.18   34.20 
  -2   0 -10 1173.48   33.90 
  -3   0 -10  103.29    9.70 
  -3   0 -10  124.39    8.00 
   3   0  10  124.19    7.80 
  -3   0 -10  125.99    8.40 
   4   0  10    3.80    2.20 
  -4   0 -10   -0.30    1.00 
  -4   0 -10    1.90    1.70 
  -4   0 -10    0.80    1.80 
  -5   0 -10  132.89    9.50 
  -5   0 -10  124.69    9.60 
   5   0  10  132.49   10.20 
  -6   0 -10 1037.50   34.90 
  -6   0 -10 1073.49   36.30 
   6   0  10 1061.19   37.10 
  -7   0 -10  242.58   14.90 
   7   0  10  262.67   16.70 
  -7   0 -10  247.98   15.80 
  -8   0 -10   11.30    4.10 
  -8   0 -10    6.40    3.60 
   8   0  10   15.40    4.30 
  -9   0 -10   91.29    9.70 
  -9   0 -10   55.59    9.50 
   9   0  10   67.69    9.40 
 -10  -1  10   65.09    7.80 
  10  -1 -10   77.99    8.60 
 -10   1  10   70.99    8.50 
  10   1 -10   60.89    8.60 
   9  -1 -10   52.79    6.60 
  -9  -1  10   42.80    8.10 
   9   1 -10   48.30    6.80 
  -9   1  10   53.99    6.80 
   8  -1 -10   52.09    6.20 
  -8  -1  10   61.19    6.70 
  -8  -1  10   52.79    6.60 
  -8   1  10   59.79    6.50 
   8   1 -10   50.09    6.20 
  -7  -1  10  119.79    8.70 
  -7  -1  10  117.99    8.60 
   7  -1 -10  118.29    8.70 
  -7   1  10  129.09    8.70 
  -7   1  10  118.99    8.40 
   7   1 -10  118.49    8.80 
   7   1 -10  122.09    8.00 
  -6  -1  10  108.49    7.60 
  -6  -1  10   99.89    7.50 
  -6   1  10  105.89    7.90 
   6   1 -10  106.19    7.00 
  -6   1  10   98.29    7.20 
   6   1 -10  110.19    7.70 
  -5  -1  10   22.40    3.30 
  -5  -1  10   23.60    3.10 
  -5  -1  10   19.30    3.40 
   5  -1 -10   23.70    4.30 
   5  -1 -10   17.90    3.20 
  -5   1  10   25.50    3.70 
   5   1 -10   23.40    3.00 
  -5   1  10   18.70    2.80 
  -5   1  10   18.40    3.40 
   5   1 -10   20.50    3.70 
  -4  -1  10   64.19    5.00 
  -4  -1  10   61.89    5.20 
  -4  -1  10   63.39    4.60 
   4  -1 -10   62.29    5.20 
   4  -1 -10   62.79    5.20 
  -4   1  10   66.49    5.80 
  -4   1  10   54.09    4.30 
  -4   1  10   64.29    5.30 
   4   1 -10   69.29    4.90 
   4   1 -10   62.69    5.10 
  -3  -1  10  366.26   19.10 
   3  -1 -10  401.66   13.60 
   3  -1 -10  382.26   14.00 
   3  -1 -10  371.56   14.10 
  -3  -1  10  364.46   14.20 
  -3  -1  10  377.76   12.30 
   3   1 -10  377.66   13.30 
   3   1 -10  370.66   13.90 
  -3   1  10  385.36   13.10 
  -3   1  10  366.16   14.90 
   3   1 -10  365.96   13.00 
  -3   1  10  363.76   14.10 
   2  -1 -10 1646.04   42.50 
   2  -1 -10 1682.53   42.70 
  -2  -1  10 1653.53   39.70 
  -2  -1  10 1695.13   43.10 
  -2  -1  10 1660.03   41.90 
   2  -1 -10 1663.23   41.60 
   2   1 -10 1647.34   41.30 
  -2   1  10 1732.93   41.60 
  -2   1  10 1650.63   42.80 
   2   1 -10 1706.13   41.30 
   2   1 -10 1683.23   41.40 
  -1  -1  10  298.67   12.20 
  -1  -1  10  311.97   11.50 
  -1  -1  10  296.37   10.00 
   1  -1 -10  287.37   11.70 
   1  -1 -10  300.27   11.70 
   1  -1 -10  306.67   12.50 
  -1   1  10  284.87   12.60 
   1   1 -10  288.17   11.00 
   1   1 -10  288.87   11.10 
  -1   1  10  303.07   11.50 
  -1   1  10  292.47   12.00 
   0  -1  10  982.00   24.90 
   0  -1 -10  935.31   26.90 
   0  -1  10  944.21   25.90 
   0  -1 -10  939.91   27.00 
   0  -1 -10  956.70   28.20 
   0  -1  10  955.50   27.30 
   0   1  10  961.40   28.40 
   0   1 -10  961.30   26.40 
   0   1  10  917.61   27.00 
   0   1  10  949.40   26.70 
   0   1 -10  956.90   26.10 
   1  -1  10    0.70    0.80 
  -1  -1 -10    2.20    1.70 
  -1  -1 -10    0.60    1.10 
   1  -1  10    1.50    1.00 
  -1  -1 -10    3.70    2.00 
  -1   1 -10    3.40    1.20 
   1   1  10    0.90    1.60 
   1   1  10    1.10    0.80 
  -1   1 -10    1.20    1.00 
  -1   1 -10    2.30    1.40 
   1   1  10   -0.40    0.90 
  -2  -1 -10  671.23   23.00 
   2  -1  10  652.73   20.40 
  -2  -1 -10  652.13   21.80 
   2  -1  10  682.73   20.10 
   2  -1  10  645.64   21.60 
  -2  -1 -10  658.23   22.80 
   2   1  10  697.13   21.80 
  -2   1 -10  615.74   21.50 
   2   1  10  655.93   21.70 
  -2   1 -10  709.23   22.00 
   2   1  10  641.54   22.60 
  -3  -1 -10   33.20    4.40 
   3  -1  10   34.90    4.30 
  -3  -1 -10   30.40    4.00 
   3  -1  10   24.60    3.30 
  -3  -1 -10   38.00    4.60 
  -3   1 -10   30.10    3.70 
  -3   1 -10   33.30    4.10 
   3   1  10   30.90    4.30 
   3   1  10   27.10    3.70 
  -3   1 -10   30.00    3.90 
   4  -1  10   38.50    5.10 
  -4  -1 -10   36.60    4.90 
  -4  -1 -10   48.60   10.20 
  -4  -1 -10   25.90    4.90 
   4  -1  10   35.40    4.00 
  -4   1 -10   29.10    4.00 
   4   1  10   43.40    8.20 
  -4   1 -10   28.10    4.30 
   4   1  10   30.20    5.10 
  -5  -1 -10 1267.47   38.40 
  -5  -1 -10 1219.28   39.40 
   5  -1  10 1256.17   39.40 
  -5  -1 -10 1206.68   37.90 
  -5   1 -10 1212.68   37.30 
  -5   1 -10 1253.97   38.40 
   5   1  10 1265.27   40.70 
  -6  -1 -10  343.07   17.50 
   6  -1  10  349.87   18.30 
  -6  -1 -10  313.47   17.80 
  -6   1 -10  350.26   17.60 
  -6   1 -10  371.96   17.50 
  -7  -1 -10  110.19    9.80 
  -7  -1 -10  101.49   10.40 
   7  -1  10   99.09   12.30 
   7   1  10  114.89   10.60 
  -7   1 -10  117.59    9.90 
  -7   1 -10  102.59   12.00 
  -8  -1 -10    7.20    3.90 
   8  -1  10   17.90    4.70 
  -8  -1 -10   10.30    3.90 
  -8   1 -10   14.00    4.30 
  -8   1 -10    5.70    3.50 
   8   1  10    7.30    4.80 
  -9  -1 -10   -5.80    4.10 
   9  -1  10    0.30    3.40 
  -9  -1 -10   -5.40    3.50 
   9   1  10    3.50    4.00 
  -9   1 -10    3.20    2.90 
  10  -2 -10   -3.30    1.80 
 -10  -2  10    8.30    4.90 
  10   2 -10    7.80    3.80 
 -10   2  10    2.10    2.60 
  -9  -2  10   45.70    6.60 
  -9  -2  10   46.30    7.60 
   9  -2 -10   60.99    6.80 
  -9   2  10   53.99    7.00 
   9   2 -10   55.39    7.80 
   8  -2 -10  153.68   10.60 
  -8  -2  10  168.58   11.40 
  -8  -2  10  152.38   10.30 
   8   2 -10  140.79   10.50 
  -8   2  10  155.58   10.50 
  -8   2  10  157.58   10.30 
   8   2 -10  159.18    9.60 
  -7  -2  10  598.34   22.40 
   7  -2 -10  624.34   22.60 
  -7  -2  10  610.44   23.00 
   7   2 -10  598.24   20.90 
  -7   2  10  587.14   22.00 
  -7   2  10  606.64   21.50 
   7   2 -10  609.74   22.60 
   6  -2 -10  460.05   17.70 
  -6  -2  10  433.96   17.50 
  -6  -2  10  436.46   17.50 
  -6   2  10  465.55   16.60 
   6   2 -10  428.36   17.40 
  -6   2  10  435.06   17.30 
   6   2 -10  452.65   16.40 
  -5  -2  10  123.09    7.50 
   5  -2 -10  112.79    7.60 
  -5  -2  10  118.69    7.60 
  -5   2  10  107.49    6.70 
   5   2 -10  101.39   10.60 
  -5   2  10  119.89    8.40 
  -5   2  10  106.29    7.30 
   5   2 -10  117.19    6.80 
   4  -2 -10  497.35   18.40 
  -4  -2  10  513.45   16.60 
   4  -2 -10  483.95   17.50 
  -4  -2  10  472.25   17.10 
  -4   2  10  488.05   18.80 
   4   2 -10  513.35   16.90 
   4   2 -10  490.05   16.00 
  -4   2  10  474.15   17.40 
  -4   2  10  513.95   16.60 
  -3  -2  10   -0.30    0.70 
  -3  -2  10    1.00    0.90 
  -3  -2  10    2.50    1.10 
   3  -2 -10    0.30    1.00 
   3  -2 -10    1.50    1.30 
  -3   2  10    1.70    1.40 
  -3   2  10    1.20    1.00 
  -3   2  10    1.40    1.10 
   3   2 -10    2.50    1.00 
   2  -2 -10  161.38    7.90 
   2  -2 -10  167.48    8.70 
  -2  -2  10  154.78    6.50 
   2  -2 -10  150.48    8.30 
  -2  -2  10  154.08    7.50 
  -2  -2  10  158.88    8.20 
   2   2 -10  173.18    7.60 
  -2   2  10  153.28    8.50 
  -2   2  10  163.58    8.10 
   2   2 -10  172.18    7.60 
  -2   2  10  162.78    9.30 
   1  -2 -10  793.82   24.50 
  -1  -2  10  786.92   23.20 
   1  -2 -10  814.32   23.20 
  -1  -2  10  766.22   21.50 
   1  -2 -10  805.92   23.80 
  -1  -2  10  789.52   19.90 
   1   2 -10  784.12   22.10 
  -1   2  10  755.22   23.20 
  -1   2  10  749.03   23.70 
   1   2 -10  799.32   21.60 
  -1   2  10  755.92   24.80 
   0  -2 -10  528.45   18.10 
   0  -2 -10  560.74   19.70 
   0  -2  10  548.25   17.80 
   0  -2  10  540.15   14.70 
   0  -2  10  548.25   16.20 
   0   2  10  562.64   18.80 
   0   2 -10  527.75   16.70 
   0   2 -10  553.54   17.10 
   0   2 -10  546.45   16.90 
   0   2  10  585.34   18.90 
   0   2  10  547.25   19.60 
  -1  -2 -10 2087.89   52.99 
  -1  -2 -10 1984.30   52.99 
   1  -2  10 2033.40   49.80 
   1  -2  10 2038.80   46.20 
   1  -2  10 1955.10   47.40 
  -1  -2 -10 1984.10   50.79 
   1   2  10 2032.90   52.59 
  -1   2 -10 1978.30   49.00 
  -1   2 -10 2040.50   49.00 
  -1   2 -10 1959.10   48.30 
  -1   2 -10 2005.00   49.70 
   1   2  10 1946.01   50.79 
   1   2  10 2052.19   51.09 
  -2  -2 -10  737.83   23.60 
  -2  -2 -10  711.33   24.60 
   2  -2  10  700.93   22.30 
   2  -2  10  713.83   20.40 
   2  -2  10  742.53   19.60 
  -2  -2 -10  674.03   24.20 
  -2   2 -10  710.63   21.70 
   2   2  10  738.63   23.50 
   2   2  10  695.63   24.40 
  -2   2 -10  685.13   21.90 
   2   2  10  679.13   23.10 
  -2   2 -10  693.93   21.80 
   3  -2  10  111.09    6.10 
  -3  -2 -10  115.99    8.10 
  -3  -2 -10  116.09    8.60 
  -3  -2 -10  114.99    8.90 
  -3   2 -10  111.39    7.30 
  -3   2 -10  112.49    7.10 
   3   2  10  111.29    8.00 
  -4  -2 -10   55.89    6.10 
   4  -2  10   60.39    4.80 
  -4  -2 -10   61.49    6.40 
  -4  -2 -10   56.59    6.60 
   4  -2  10   59.39    6.20 
  -4   2 -10   62.39    5.80 
  -4   2 -10   58.79    5.60 
   4   2  10   64.59    8.80 
   4   2  10   40.00    6.00 
  -5  -2 -10  398.66   19.50 
   5  -2  10  393.66   15.10 
  -5  -2 -10  382.86   18.10 
   5  -2  10  397.36   18.20 
  -5  -2 -10  401.06   19.50 
   5   2  10  398.96   20.10 
  -5   2 -10  377.36   17.10 
  -5   2 -10  406.36   17.40 
   5   2  10  385.86   18.30 
  -6  -2 -10  700.43   26.90 
   6  -2  10  679.13   23.10 
   6  -2  10  701.03   27.30 
  -6  -2 -10  680.63   28.90 
  -6  -2 -10  673.43   26.70 
  -6   2 -10  689.23   25.60 
  -6   2 -10  673.13   25.80 
   6   2  10  696.03   29.20 
   7  -2  10    4.20    2.50 
  -7  -2 -10    5.30    2.80 
  -7  -2 -10    5.20    2.50 
  -7   2 -10    6.10    2.80 
  -8  -2 -10   50.39    8.30 
  -8  -2 -10   31.40    6.40 
   8  -2  10   34.90    6.80 
   8   2  10   25.70    6.80 
  -8   2 -10   32.20    6.50 
   9  -2  10    9.70    4.40 
  -9  -2 -10    2.80    4.40 
  -9  -2 -10    5.80    3.50 
   9   2  10   14.20    6.50 
  -9   2 -10    1.20    3.30 
  10  -3 -10    2.50    2.40 
 -10   3  10    7.30    3.10 
  -9  -3  10   26.70    5.60 
   9  -3 -10   29.60    6.10 
   9   3 -10   32.60    7.10 
  -9   3  10   36.50    6.30 
   8  -3 -10   41.20    5.40 
  -8  -3  10   32.90    7.90 
  -8  -3  10   34.10    5.10 
  -8   3  10   43.20    6.00 
   8   3 -10   43.40    6.10 
   8   3 -10   40.20    5.10 
   7  -3 -10   13.30    3.50 
  -7  -3  10    6.90    4.30 
  -7  -3  10   10.20    3.00 
   7   3 -10    9.50    3.00 
  -7   3  10   13.50    3.20 
  -7   3  10    7.20    3.00 
   7   3 -10    5.40    2.70 
   6  -3 -10   74.89    6.50 
  -6  -3  10   78.69    6.60 
  -6  -3  10   72.59    6.30 
   6   3 -10   78.79    5.90 
   6   3 -10   59.89    6.00 
  -6   3  10   67.69    6.00 
  -6   3  10   83.59    6.20 
   5  -3 -10  173.18    9.70 
  -5  -3  10  168.78    9.40 
  -5  -3  10  180.98    9.60 
   5   3 -10  138.59   10.10 
  -5   3  10  181.18    9.00 
  -5   3  10  187.48   10.00 
   5   3 -10  174.48    8.60 
  -4  -3  10   85.49    5.90 
  -4  -3  10   89.09    6.20 
   4  -3 -10   98.69    6.70 
   4   3 -10   89.49    6.00 
  -4   3  10   84.49    6.40 
   4   3 -10   89.09    5.50 
  -4   3  10   91.69    6.10 
  -3  -3  10   84.49    5.20 
   3  -3 -10   82.19    6.00 
  -3  -3  10   88.99    5.90 
  -3   3  10   69.29    9.00 
   3   3 -10   88.79    5.50 
  -3   3  10   84.89    6.90 
  -3   3  10   80.69    5.70 
   2  -3 -10    9.70    2.10 
  -2  -3  10   11.60    2.40 
   2  -3 -10    6.50    2.00 
   2  -3 -10   12.10    2.50 
  -2  -3  10    8.40    1.70 
  -2   3  10   10.80    2.50 
  -2   3  10    6.50    1.90 
   2   3 -10    7.90    1.70 
  -2   3  10    8.60    2.50 
   2   3 -10    9.90    1.90 
   2   3 -10   10.70    2.00 
  -1  -3  10   22.10    2.20 
  -1  -3  10   22.10    2.00 
   1  -3 -10   26.50    3.10 
  -1  -3  10   21.20    2.80 
  -1   3  10   29.00    3.90 
   1   3 -10   22.00    3.20 
   1   3 -10   28.50    2.80 
  -1   3  10   23.90    4.40 
   0  -3 -10  388.06   17.30 
   0  -3  10  396.36   13.90 
   0  -3 -10  429.16   17.00 
   0  -3  10  399.26   11.10 
   0  -3  10  405.86   10.40 
   0   3 -10  393.26   13.30 
   0   3  10  414.96   15.80 
   0   3  10  412.26   15.80 
   0   3 -10  415.26   12.60 
   0   3  10  396.86   19.90 
   0   3 -10  384.26   12.90 
  -1  -3 -10   67.09    5.60 
  -1  -3 -10   72.99    6.60 
   1  -3  10   65.19    3.10 
   1  -3  10   67.19    4.80 
   1  -3  10   67.29    2.60 
  -1  -3 -10   73.69    6.70 
  -1   3 -10   60.89    4.30 
  -1   3 -10   65.09    4.40 
  -1   3 -10   74.49    4.90 
   1   3  10   64.09    5.60 
   1   3  10   62.49    6.30 
   1   3  10   69.09    5.80 
  -2  -3 -10  432.06   24.40 
  -2  -3 -10  482.35   19.70 
   2  -3  10  499.35   12.40 
  -2  -3 -10  522.25   18.90 
  -2   3 -10  506.75   16.60 
   2   3  10  519.35   19.10 
  -2   3 -10  497.95   16.20 
  -3  -3 -10    5.00    2.80 
  -3  -3 -10    7.60    2.60 
  -3  -3 -10    9.60    2.90 
   3  -3  10   10.50    1.50 
   3   3  10    5.00    2.50 
  -3   3 -10   11.50    2.50 
  -3   3 -10   13.50    2.80 
  -4  -3 -10   39.00    5.90 
  -4  -3 -10   48.40    6.10 
   4  -3  10   41.10    3.30 
  -4  -3 -10   37.50    5.10 
   4   3  10   36.70    6.00 
  -4   3 -10   40.30    4.50 
  -4   3 -10   40.10    4.50 
   5  -3  10 1637.54   40.40 
  -5  -3 -10 1612.44   48.40 
  -5  -3 -10 1634.04   49.99 
   5  -3  10 1634.94   47.00 
  -5  -3 -10 1549.24   47.10 
   5   3  10 1607.94   48.00 
  -5   3 -10 1627.14   45.10 
   5   3  10 1683.03   51.89 
  -5   3 -10 1617.34   45.10 
   6  -3  10   94.19    8.80 
   6  -3  10   98.69    6.50 
  -6  -3 -10   95.29    9.50 
  -6  -3 -10  104.79    9.60 
  -6   3 -10  105.09   12.00 
   6   3  10  106.89   11.20 
  -6   3 -10  119.69    9.00 
   7  -3  10   21.60    3.70 
  -7  -3 -10   29.50    5.90 
   7  -3  10   24.40    5.10 
  -7   3 -10   26.60    5.30 
  -7   3 -10   21.60    4.90 
   7   3  10   17.50    5.40 
   8  -3  10   50.29    7.40 
  -8  -3 -10   69.99    9.20 
  -8  -3 -10   58.89    9.30 
  -8   3 -10   69.39    7.90 
   8   3  10   61.29    9.70 
   9  -3  10   -0.60    3.10 
  -9  -3 -10   -4.20    3.80 
  -9  -3 -10    0.40    4.40 
   9   3  10   -7.90    3.80 
  -9   3 -10    3.00    2.50 
   9  -4 -10    4.80    2.60 
  -9   4  10    7.50    2.60 
  -8  -4  10   15.20    4.20 
  -8  -4  10    8.50    4.70 
   8  -4 -10   20.40    4.30 
   8   4 -10   15.50    4.10 
   8   4 -10   16.10    3.80 
  -8   4  10   17.60    4.20 
  -8   4  10   17.40    4.10 
  -7  -4  10  113.39    8.80 
   7  -4 -10  113.99    8.60 
  -7  -4  10  107.89    8.20 
   7   4 -10  106.99    7.50 
  -7   4  10  119.49    8.10 
   7   4 -10   99.39    8.70 
  -7   4  10  122.69    9.00 
  -6  -4  10    2.80    1.90 
   6  -4 -10    0.50    1.30 
  -6  -4  10    1.20    1.50 
   6   4 -10    2.40    1.40 
  -6   4  10    1.00    1.40 
   6   4 -10    2.10    1.60 
  -6   4  10    0.40    1.80 
  -5  -4  10  123.49    8.00 
  -5  -4  10  141.89    8.30 
   5  -4 -10  137.29    8.80 
  -5   4  10  134.09    8.60 
  -5   4  10  139.09    7.90 
   5   4 -10  136.29    8.40 
   5   4 -10  126.19    7.20 
   4  -4 -10  146.29    8.70 
  -4  -4  10  158.18    7.90 
  -4  -4  10  154.38    8.40 
  -4   4  10  152.58    8.40 
  -4   4  10  163.58    9.50 
   4   4 -10  156.88    7.70 
   4   4 -10  164.38    8.50 
  -3  -4  10  947.91   27.10 
  -3  -4  10  950.40   24.80 
   3  -4 -10  989.00   28.60 
  -3   4  10  923.01   28.90 
   3   4 -10  937.31   25.40 
  -3   4  10  966.60   28.00 
   3   4 -10  983.50   26.30 
  -2  -4  10   36.90    3.60 
   2  -4 -10   42.40    3.70 
   2  -4 -10   33.60    4.20 
  -2   4  10   39.10    4.30 
   2   4 -10   39.50    3.20 
  -2   4  10   38.00    4.20 
   2   4 -10   38.90    3.20 
   2   4 -10   41.70    3.40 
   1  -4 -10  175.78    8.50 
   1  -4 -10  181.18   10.20 
  -1  -4  10  186.18    8.40 
   1   4 -10  186.28    7.10 
   1   4 -10  184.58    7.50 
  -1   4  10  195.88   10.00 
  -1   4  10  188.78   10.10 
   1   4 -10  182.48    7.70 
   0  -4  10  110.59    6.10 
   0  -4 -10  116.69    7.00 
   0  -4 -10  112.29    8.20 
   0  -4 -10  116.49    8.80 
   0   4 -10  120.59    5.10 
   0   4 -10  117.79    5.70 
   0   4 -10  127.49    6.10 
   0   4  10  109.79    7.60 
   0   4  10  124.89    8.00 
  -1  -4 -10   56.19    6.00 
   1  -4  10   56.79    4.30 
  -1  -4 -10   60.09    6.30 
  -1  -4 -10   55.49    5.00 
  -1   4 -10   57.79    4.00 
   1   4  10   48.10    6.20 
  -1   4 -10   52.79    3.90 
  -1   4 -10   54.99    3.30 
   1   4  10   57.49    5.50 
  -2  -4 -10  527.35   21.10 
  -2  -4 -10  482.05   20.30 
  -2  -4 -10  463.95   18.30 
   2   4  10  510.15   19.50 
  -2   4 -10  512.35   16.20 
   2   4  10  476.15   19.10 
  -2   4 -10  496.05   14.70 
  -3  -4 -10   53.99    6.30 
  -3  -4 -10   54.49    6.50 
  -3  -4 -10   56.39    6.00 
   3   4  10   57.29    6.10 
  -3   4 -10   58.79    4.40 
  -3   4 -10   51.89    4.60 
  -4  -4 -10  426.96   20.00 
  -4  -4 -10  490.45   22.00 
  -4  -4 -10  464.05   19.60 
  -4   4 -10  470.35   17.30 
   4   4  10  461.45   20.30 
  -4   4 -10  464.15   16.50 
  -5  -4 -10  179.38   15.00 
  -5  -4 -10  114.19   10.40 
  -5  -4 -10  131.09   10.10 
  -5   4 -10  137.99    9.00 
  -5   4 -10  139.99    8.70 
  -6  -4 -10   59.09    8.20 
   6  -4  10   64.69    6.90 
  -6  -4 -10   55.19    7.40 
  -6  -4 -10   65.69    8.10 
  -6   4 -10   70.59    6.90 
   6   4  10   67.49   12.90 
  -6   4 -10   59.59    6.30 
   6   4  10   66.49    9.40 
  -7  -4 -10   -1.10    2.40 
   7  -4  10   -1.10    2.00 
  -7  -4 -10   -1.10    2.70 
  -7   4 -10    3.50    2.00 
  -7   4 -10   -0.30    2.90 
   7   4  10    2.70    3.10 
  -8  -4 -10    3.40    4.20 
   8  -4  10    2.30    3.50 
  -8  -4 -10    4.90    3.60 
  -8   4 -10    4.30    4.30 
   8   4  10   -1.70    4.80 
   9  -5 -10   10.30    3.10 
   8  -5 -10    0.30    1.60 
  -8   5  10    1.70    1.60 
  -7  -5  10   29.70    5.10 
  -7  -5  10   30.90    4.80 
   7   5 -10   37.00    4.60 
  -7   5  10   46.50    5.20 
   7   5 -10   27.70    5.00 
  -7   5  10   18.50    5.20 
  -6  -5  10   -3.70    1.70 
  -6  -5  10   -0.30    1.80 
   6  -5 -10   -0.90    1.20 
  -6   5  10   -1.80    1.70 
  -6   5  10   -0.20    1.10 
   6   5 -10    3.30    1.50 
   6   5 -10   -1.60    1.90 
  -5  -5  10   99.89    7.10 
  -5  -5  10   95.89    6.60 
   5  -5 -10  100.19    7.60 
   5   5 -10   94.79    7.40 
  -5   5  10  100.69    6.90 
  -5   5  10   99.59    7.80 
   5   5 -10   96.39    6.30 
  -4  -5  10  333.77   13.70 
   4  -5 -10  358.36   14.90 
  -4  -5  10  353.16   11.20 
   4   5 -10  377.16   14.10 
  -4   5  10  351.96   15.70 
  -4   5  10  364.26   14.50 
   4   5 -10  363.26   13.00 
   3  -5 -10  587.14   20.20 
  -3  -5  10  574.14   18.60 
   3   5 -10  554.14   17.00 
  -3   5  10  562.14   21.00 
  -3   5  10  562.64   19.70 
   3   5 -10  596.64   18.00 
  -2  -5  10  118.79    6.70 
   2  -5 -10  123.29    8.10 
  -2   5  10  106.89    7.50 
   2   5 -10  118.89    5.70 
   2   5 -10  114.79    5.70 
  -2   5  10  118.69    8.30 
   1  -5 -10   46.70    4.10 
  -1  -5  10   52.89    4.00 
   1  -5 -10   49.00    5.30 
  -1   5  10   53.49    5.50 
  -1   5  10   56.89    5.40 
   1   5 -10   48.50    3.10 
   1   5 -10   46.80    3.30 
   1   5 -10   49.70    3.50 
   0  -5 -10   96.59    8.20 
   0  -5 -10  114.09    6.70 
   0  -5 -10  104.19    8.00 
   0   5 -10  100.79    5.20 
   0   5  10   99.89    7.70 
   0   5 -10  103.39    5.30 
   0   5  10  101.19    7.50 
  -1  -5 -10   56.59    6.10 
  -1  -5 -10   56.19    5.10 
  -1  -5 -10   59.19    6.50 
  -1   5 -10   60.59    4.00 
  -1   5 -10   57.19    4.00 
   1   5  10   62.89    6.10 
   1   5  10   46.20    5.10 
  -2  -5 -10   52.19    6.20 
  -2  -5 -10   53.19    6.10 
  -2  -5 -10   50.19    5.10 
   2   5  10   51.09    5.70 
  -2   5 -10   50.89    4.00 
   2   5  10   56.79    7.10 
  -3  -5 -10  115.69    9.40 
  -3  -5 -10  125.09    8.70 
  -3  -5 -10  112.69    9.70 
   3   5  10  109.19    8.90 
  -3   5 -10  116.19    8.00 
  -4  -5 -10    6.20    2.30 
  -4  -5 -10    5.10    2.20 
  -4   5 -10    3.00    1.50 
   4   5  10    3.10    2.80 
  -5  -5 -10  526.65   22.30 
  -5  -5 -10  482.85   22.50 
   5   5  10  529.35   23.50 
  -5   5 -10  503.35   19.30 
  -6  -5 -10   32.70    6.40 
  -6  -5 -10   27.60    5.40 
  -6   5 -10   39.30    4.80 
   6   5  10   40.80    7.10 
  -7  -5 -10   11.00    3.90 
   7  -5  10   18.40    4.90 
  -7   5 -10   13.50    3.20 
   8  -5  10   24.20    5.40 
  -8  -5 -10   24.10    6.70 
  -8   5 -10   38.50    5.40 
   8  -6 -10    1.80    1.80 
  -8   6  10    4.70    2.40 
   7  -6 -10    8.10    2.50 
  -7   6  10    0.70    1.70 
  -6  -6  10    3.60    2.00 
   6  -6 -10    1.60    1.50 
  -6   6  10    2.50    1.70 
   6   6 -10    6.40    2.10 
   6   6 -10   -0.60    3.50 
  -6   6  10    2.50    2.50 
   5  -6 -10    3.00    1.80 
  -5  -6  10    3.20    1.60 
  -5   6  10    1.30    1.30 
   5   6 -10    3.50    1.80 
   5   6 -10    8.10    2.90 
  -4  -6  10  193.18    9.70 
   4  -6 -10  191.98   10.40 
  -4   6  10  181.98   10.10 
   4   6 -10  190.58    8.90 
   4   6 -10  187.88   12.30 
  -3  -6  10  249.58   11.60 
   3  -6 -10  264.67   12.40 
   3   6 -10  238.28   10.20 
   3   6 -10  260.57   10.00 
  -3   6  10  271.77   12.60 
   2  -6 -10  109.99    7.70 
  -2  -6  10   97.99    5.90 
   2   6 -10  104.39    5.40 
  -2   6  10  101.59    7.60 
  -1  -6  10  131.99    5.90 
   1  -6 -10  110.99   12.10 
   1  -6 -10  107.29   10.50 
   1   6 -10  122.19    5.60 
   0  -6 -10   31.20    3.50 
   0  -6 -10   25.00    7.60 
   0  -6 -10   28.40    5.30 
   0   6  10   25.30    7.30 
   0   6 -10   29.50    2.70 
   0   6  10   36.40    4.60 
   0   6 -10   29.90    2.60 
  -1  -6 -10    2.80    2.20 
  -1  -6 -10    1.40    2.00 
  -1  -6 -10    4.40    1.80 
   1   6  10    5.10    2.30 
  -1   6 -10    4.10    1.30 
  -1   6 -10    1.50    1.10 
  -2  -6 -10    9.00    3.20 
  -2  -6 -10   11.70    3.30 
   2   6  10   10.30    3.30 
  -2   6 -10   11.90    2.10 
   2   6  10    7.20    3.50 
  -3  -6 -10   31.20    6.20 
  -3  -6 -10   25.00    4.20 
  -3  -6 -10   20.40    4.90 
   3   6  10   16.20    5.10 
  -3   6 -10   27.80    3.20 
  -4  -6 -10   39.90    5.20 
  -4  -6 -10   33.20    6.30 
  -4  -6 -10   53.79    7.10 
  -4   6 -10   52.49    4.80 
   4   6  10   53.89    6.80 
  -5  -6 -10   75.09    8.80 
  -5   6 -10   68.19    6.00 
   5   6  10   61.59    8.50 
  -6  -6 -10   33.90    7.20 
  -6   6 -10   44.80    8.70 
  -7  -6 -10   24.50    7.00 
  -7   6 -10   44.80    5.30 
   7  -7 -10   23.90    4.60 
  -7   7  10   22.70    4.40 
  -6  -7  10    3.60    3.20 
   6  -7 -10   10.40    3.00 
  -6   7  10   12.20    4.50 
   5  -7 -10    7.90    2.40 
  -5  -7  10    9.00    2.80 
  -5   7  10    7.70    2.30 
  -5   7  10    7.80    3.40 
   5   7 -10   10.40    2.60 
   4  -7 -10   39.00    4.60 
  -4  -7  10   49.20    4.80 
  -4   7  10   47.10    5.00 
  -4   7  10   62.69    6.50 
   4   7 -10   48.70    4.40 
   3  -7 -10   51.19    5.20 
  -3  -7  10   49.99    4.30 
   3   7 -10   49.40    4.00 
  -3   7  10   59.79    6.20 
  -3   7  10   58.29    5.70 
  -2  -7  10    5.60    1.50 
   2  -7 -10    6.60    3.10 
   2  -7 -10    0.80    1.50 
  -2   7  10    4.80    1.90 
  -2   7  10    4.40    2.20 
   2   7 -10    2.40    1.30 
   1  -7 -10   49.90    5.50 
   1  -7 -10   60.59    6.50 
   1   7 -10   52.19    3.50 
  -1   7  10   56.49    6.00 
  -1   7  10   58.49    6.10 
   0  -7 -10   -1.20    1.60 
   0   7  10   -2.50    1.70 
   0   7 -10    1.80    0.90 
   0   7  10   -1.30    1.10 
  -1  -7 -10   34.90    5.30 
  -1  -7 -10   24.80    4.70 
   1   7  10   34.10    4.90 
  -1   7 -10   30.60    2.40 
  -1   7 -10   25.70    2.40 
  -2  -7 -10   11.10    4.20 
  -2  -7 -10    7.40    2.80 
  -2  -7 -10   18.80    3.20 
   2   7  10    8.20    2.90 
   2   7  10    3.30    3.00 
  -3  -7 -10   42.80    6.20 
  -3  -7 -10   41.90    6.90 
  -3   7 -10   41.60    3.60 
   3   7  10   47.30    6.50 
   3   7  10   41.70    6.00 
  -4  -7 -10   22.80    5.60 
  -4   7 -10   26.00    3.20 
  -5  -7 -10   33.30    6.30 
  -5   7 -10   38.40    4.80 
   5  -8 -10   84.89    7.20 
  -5  -8  10   85.29    6.90 
  -5   8  10   93.59    7.40 
  -4  -8  10   91.79    6.30 
   4  -8 -10  110.69    8.00 
   4   8 -10   84.79    6.10 
  -4   8  10  108.29    7.70 
  -3  -8  10   38.90    3.40 
   3  -8 -10   34.60    6.10 
   3  -8 -10   39.60    8.50 
   3   8 -10   38.10    3.70 
   2  -8 -10    8.70    2.70 
   2  -8 -10   14.60    4.10 
   2   8 -10   12.90    2.10 
  -2   8  10   11.40    3.70 
  -2   8  10    7.50    2.40 
   1  -8 -10   37.00    5.80 
   1  -8 -10   18.20    4.00 
  -1   8  10   26.00    5.10 
  -1   8  10   30.90    4.50 
   1   8 -10   27.20    2.50 
   0  -8 -10   55.49    7.10 
   0  -8 -10   47.70    5.70 
   0   8  10   33.90    5.90 
   0   8 -10   43.60    3.00 
   0   8  10   36.20    6.10 
  -1  -8 -10   82.39    8.10 
  -1  -8 -10   78.39    8.80 
   1   8  10   64.59    7.00 
  -2  -8 -10   -1.40    3.50 
   2   8  10    5.60    2.80 
  -2   8 -10    2.40    1.00 
  -3  -8 -10    4.70    2.80 
  -3   8 -10    9.70    1.80 
   3   8  10   13.80    4.20 
  -4  -8 -10   60.49    8.20 
  -4   8 -10   63.69    4.50 
  10   0 -11    1.30    2.50 
   9   0 -11    1.10    2.20 
  -9   0  11    4.20    2.70 
   8   0 -11    1.50    1.90 
   7   0 -11    0.40    1.70 
  -7   0  11   -2.70    1.50 
  -7   0  11    0.60    2.00 
   6   0 -11    0.40    1.20 
  -6   0  11    1.20    2.00 
  -6   0  11    0.80    1.50 
   6   0 -11   -0.90    1.30 
  -6   0  11   -0.30    2.60 
  -5   0  11    0.00    1.00 
  -5   0  11    0.20    1.20 
   5   0 -11    2.20    2.10 
   5   0 -11    0.30    1.40 
  -5   0  11   -0.30    1.00 
  -4   0  11   -0.90    0.80 
  -4   0  11   -0.70    0.60 
   4   0 -11    1.30    1.10 
  -4   0  11    1.70    2.30 
   4   0 -11    0.00    0.90 
   3   0 -11    0.00    1.30 
   3   0 -11   -1.00    0.40 
  -3   0  11   -0.30    0.70 
   3   0 -11    1.20    0.90 
  -3   0  11    0.50    0.70 
  -3   0  11   -0.50    1.00 
  -2   0  11    0.80    1.20 
   2   0 -11   -0.20    0.70 
   2   0 -11    3.50    1.50 
  -2   0  11   -0.10    0.60 
   2   0 -11    0.20    0.80 
   1   0 -11    0.10    0.70 
  -1   0  11    2.00    1.30 
   1   0 -11   -0.50    0.40 
  -1   0  11   -0.60    0.60 
   1   0 -11    1.00    1.00 
  -1   0  11    0.60    0.80 
   0   0  11    0.80    0.90 
   0   0  11    0.70    0.80 
   0   0 -11   -1.00    0.60 
   0   0  11   -0.80    0.90 
   0   0 -11    0.00    0.80 
   1   0  11   -0.20    1.10 
   1   0  11   -0.70    1.10 
  -1   0 -11   -1.10    0.70 
  -1   0 -11   -0.60    0.80 
  -1   0 -11   -1.20    0.80 
  -2   0 -11   -0.90    0.80 
   2   0  11   -0.60    0.80 
  -2   0 -11   -0.10    1.10 
   2   0  11   -0.80    1.10 
  -3   0 -11    0.90    1.20 
  -3   0 -11   -1.10    1.10 
  -3   0 -11   -0.10    1.40 
   3   0  11   -1.20    1.00 
   3   0  11    0.40    1.40 
  -4   0 -11   12.40    3.60 
  -4   0 -11    1.20    1.50 
  -5   0 -11   -0.90    1.00 
   5   0  11    0.20    1.80 
  -5   0 -11    0.60    2.00 
  -6   0 -11   -0.10    1.60 
  -6   0 -11   -3.20    1.50 
   6   0  11    0.40    2.00 
  -7   0 -11    0.10    1.70 
   7   0  11   -1.50    2.60 
  -7   0 -11    3.70    2.70 
  -8   0 -11    1.70    2.50 
  -8   0 -11    3.30    3.20 
   8   0  11   -2.50    2.60 
  -9   0 -11    0.10    3.40 
   9   0  11   -1.20    2.90 
  -9   0 -11   -1.60    2.50 
 -10  -1  11   -1.50    3.60 
  10  -1 -11   -1.40    2.00 
 -10   1  11    0.30    2.70 
  10   1 -11    3.90    3.00 
   9  -1 -11   -0.40    2.10 
  -9  -1  11    1.40    3.00 
   9   1 -11    5.10    2.70 
  -9   1  11    1.90    2.00 
   8  -1 -11   33.70    6.10 
  -8  -1  11   27.50    5.30 
  -8  -1  11   33.00    5.20 
   8   1 -11   26.70    5.20 
  -8   1  11   29.70    5.30 
  -7  -1  11  121.99    8.70 
   7  -1 -11  110.79    8.50 
  -7  -1  11  110.59    8.60 
   7   1 -11  107.99    7.70 
  -7   1  11  119.29    8.30 
   7   1 -11  113.29    8.70 
  -7   1  11  120.09    8.60 
   6  -1 -11    1.80    1.60 
  -6  -1  11    4.80    2.10 
  -6  -1  11    6.30    2.20 
   6   1 -11    1.50    1.40 
   6   1 -11    2.70    1.80 
  -6   1  11   -0.20    1.20 
  -6   1  11    1.20    1.70 
  -6   1  11    2.60    1.90 
  -5  -1  11   12.90    2.80 
   5  -1 -11   14.50    3.10 
   5  -1 -11   14.90    2.80 
  -5  -1  11   17.30    3.30 
  -5   1  11   14.80    2.80 
   5   1 -11   11.30    3.00 
  -5   1  11    8.70    2.50 
  -5   1  11   12.50    2.60 
   5   1 -11   11.40    2.50 
   4  -1 -11  311.97   13.30 
  -4  -1  11  310.47   13.80 
  -4  -1  11  342.37   12.30 
  -4  -1  11  312.17   13.10 
   4  -1 -11  334.97   13.60 
   4   1 -11  338.37   13.00 
   4   1 -11  332.47   13.20 
  -4   1  11  327.97   13.70 
  -4   1  11  322.57   12.30 
   3  -1 -11  900.51   25.80 
   3  -1 -11  850.11   25.80 
  -3  -1  11  846.72   26.30 
  -3  -1  11  869.91   25.50 
   3  -1 -11  871.21   24.80 
  -3  -1  11  876.81   23.40 
  -3   1  11  842.82   27.20 
   3   1 -11  827.62   26.30 
   3   1 -11  861.31   24.60 
  -3   1  11  871.01   26.20 
  -3   1  11  873.51   24.50 
  -2  -1  11   90.99    5.00 
   2  -1 -11   93.99    6.00 
  -2  -1  11   83.59    5.80 
   2  -1 -11   95.79    6.40 
  -2  -1  11   94.19    6.60 
   2  -1 -11   91.39    6.30 
   2   1 -11   83.59    5.60 
   2   1 -11   92.79    5.70 
  -2   1  11   88.09    5.60 
  -2   1  11   95.99    6.60 
  -2   1  11   87.79    6.70 
   2   1 -11   88.29    5.70 
  -1  -1  11   31.30    3.30 
   1  -1 -11   45.00    5.50 
  -1  -1  11   30.00    3.60 
   1  -1 -11   34.30    3.70 
  -1  -1  11   35.10    3.00 
   1  -1 -11   33.00    3.50 
   1   1 -11   28.10    3.10 
  -1   1  11   29.40    3.70 
  -1   1  11   34.10    3.90 
   1   1 -11   29.50    3.20 
   1   1 -11   36.00    3.50 
  -1   1  11   34.80    3.50 
   0  -1  11  371.56   13.50 
   0  -1 -11  375.76   14.40 
   0  -1  11  381.56   14.80 
   0  -1  11  391.36   12.70 
   0  -1 -11  368.56   14.40 
   0   1  11  376.76   14.60 
   0   1  11  384.56   15.60 
   0   1 -11  361.16   13.60 
   0   1 -11  376.86   13.90 
   0   1  11  377.86   14.10 
  -1  -1 -11  935.71   29.60 
  -1  -1 -11  965.30   30.40 
   1  -1  11  955.00   26.10 
  -1  -1 -11  982.70   28.70 
   1  -1  11  974.30   28.70 
   1  -1  11  979.60   27.20 
   1   1  11  958.70   28.10 
  -1   1 -11  873.51   27.60 
  -1   1 -11  985.60   28.70 
  -1   1 -11  948.61   27.20 
   1   1  11  984.60   28.50 
  -1   1 -11  987.80   29.10 
   1   1  11  967.40   29.70 
   2  -1  11  643.74   22.30 
   2  -1  11  671.83   20.50 
   2  -1  11  652.03   21.00 
  -2  -1 -11  670.33   22.60 
  -2  -1 -11  678.33   23.70 
  -2  -1 -11  674.23   23.70 
   2   1  11  681.53   22.30 
  -2   1 -11  683.23   21.90 
  -2   1 -11  645.44   22.20 
   2   1  11  679.63   23.70 
   2   1  11  663.93   22.40 
  -2   1 -11  656.03   22.20 
  -3  -1 -11  208.78   11.80 
   3  -1  11  207.08    9.90 
  -3  -1 -11  207.88   11.30 
  -3  -1 -11  198.78   11.90 
   3   1  11  201.78   10.80 
  -3   1 -11  200.88   11.00 
   3   1  11  201.68   11.00 
  -3   1 -11  195.88   10.50 
  -4  -1 -11  394.26   18.30 
  -4  -1 -11  394.66   17.60 
   4  -1  11  377.16   15.20 
  -4  -1 -11  383.26   20.40 
  -4   1 -11  387.86   16.50 
  -4   1 -11  371.76   16.90 
  -5  -1 -11   93.09    8.80 
  -5  -1 -11  105.39    8.70 
   5  -1  11   91.59    7.20 
   5  -1  11   98.89    9.10 
   5   1  11  107.39    9.90 
  -5   1 -11  105.29    8.20 
   6  -1  11   32.70    6.50 
  -6  -1 -11   39.70    6.80 
   6  -1  11   29.50    4.30 
  -6  -1 -11   17.30    4.80 
   6   1  11   23.20    5.30 
  -6   1 -11   32.90    5.80 
  -6   1 -11   27.50    5.10 
  -7  -1 -11   -4.00    3.00 
   7  -1  11   -3.40    2.10 
  -7  -1 -11   -1.60    2.40 
  -7   1 -11   -3.10    1.60 
  -7   1 -11    0.30    2.60 
   7   1  11   -4.70    2.00 
   8  -1  11    9.60    4.40 
  -8  -1 -11    5.70    4.10 
  -8  -1 -11   24.40    6.10 
  -8   1 -11   17.10    4.50 
  -8   1 -11    9.10    3.80 
   8   1  11   10.40    4.70 
   9  -1  11   27.20    6.80 
  -9  -1 -11   52.19    7.20 
  -9  -1 -11   36.20    6.90 
  -9   1 -11   32.40    6.10 
   9   1  11   38.40    8.00 
  10  -2 -11    7.90    3.60 
  10   2 -11   -1.70    2.90 
 -10   2  11    6.60    2.70 
  -9  -2  11   57.99    7.00 
   9  -2 -11   57.89    6.90 
  -9   2  11   59.79    6.90 
   9   2 -11   51.19    7.20 
  -8  -2  11  125.29    9.80 
  -8  -2  11  128.39   10.00 
   8  -2 -11  141.99   10.10 
  -8   2  11  125.89    9.40 
  -8   2  11  143.39   10.00 
   8   2 -11  134.99   10.30 
   8   2 -11  125.39    8.80 
  -7  -2  11   45.50    5.60 
   7  -2 -11   34.00    5.20 
  -7  -2  11   41.20    5.30 
   7   2 -11   35.80    5.30 
  -7   2  11   29.00    4.30 
  -7   2  11   46.80    9.20 
   7   2 -11   38.20    4.70 
   6  -2 -11  152.48    9.50 
  -6  -2  11  140.29    9.00 
  -6  -2  11  117.59    9.50 
  -6   2  11  133.29    8.90 
   6   2 -11  130.19    8.00 
  -6   2  11  135.99    8.20 
   6   2 -11  139.39    9.00 
   5  -2 -11   36.10    4.50 
  -5  -2  11   24.50    3.50 
  -5  -2  11   28.90    3.80 
  -5   2  11   26.60    3.70 
  -5   2  11   29.70    3.50 
   5   2 -11   15.70    3.40 
  -5   2  11   26.90    3.90 
   5   2 -11   25.20    3.30 
  -4  -2  11   22.10    3.10 
   4  -2 -11   23.70    3.70 
  -4  -2  11   16.90    3.10 
   4  -2 -11   23.30    3.40 
  -4   2  11   16.70    3.30 
  -4   2  11   26.80    3.70 
   4   2 -11   24.70    3.30 
   4   2 -11   28.50    3.10 
  -3  -2  11    3.90    1.40 
   3  -2 -11    3.80    1.50 
   3  -2 -11    6.50    1.90 
  -3  -2  11    4.90    1.50 
   3  -2 -11   11.40    2.50 
   3   2 -11    2.40    1.20 
   3   2 -11    3.20    1.30 
  -3   2  11    3.20    1.80 
  -3   2  11    6.30    2.00 
  -3   2  11    3.10    1.50 
   3   2 -11    6.30    1.70 
   2  -2 -11   37.80    4.10 
  -2  -2  11   33.90    3.40 
   2  -2 -11   38.50    4.30 
  -2  -2  11   32.10    3.70 
  -2  -2  11   39.60    3.10 
   2  -2 -11   41.80    4.00 
   2   2 -11   38.80    3.50 
  -2   2  11   32.10    4.30 
  -2   2  11   40.50    4.00 
   2   2 -11   37.80    3.50 
   2   2 -11   39.30    3.50 
  -2   2  11   38.00    4.30 
   1  -2 -11   19.80    2.90 
   1  -2 -11   23.20    3.30 
  -1  -2  11   20.50    2.90 
   1  -2 -11   24.70    3.50 
  -1  -2  11   20.20    2.10 
  -1  -2  11   19.70    2.50 
   1   2 -11   24.10    2.80 
  -1   2  11   23.00    3.10 
  -1   2  11   22.10    3.20 
  -1   2  11   16.10    3.20 
   1   2 -11   22.20    2.60 
   0  -2 -11  382.86   15.80 
   0  -2  11  367.06   14.10 
   0  -2  11  375.16   11.30 
   0  -2 -11  376.26   14.60 
   0  -2  11  382.66   12.80 
   0   2  11  372.96   15.80 
   0   2 -11  326.67   12.80 
   0   2 -11  369.76   13.50 
   0   2  11  376.16   14.90 
   0   2  11  369.76   14.60 
   0   2 -11  383.16   13.40 
   1  -2  11    1.00    1.00 
  -1  -2 -11    1.70    1.50 
   1  -2  11   -0.30    1.10 
  -1  -2 -11    0.30    1.20 
   1   2  11   -1.20    1.10 
   1   2  11   -0.40    2.30 
  -1   2 -11   -0.40    0.80 
  -1   2 -11    2.90    1.50 
  -1   2 -11    2.20    1.20 
  -1   2 -11    1.30    1.20 
   1   2  11    1.60    1.50 
  -2  -2 -11    0.60    1.40 
  -2  -2 -11    0.10    0.90 
  -2  -2 -11   -1.40    1.10 
   2  -2  11    0.20    1.30 
   2  -2  11   -0.40    0.70 
   2   2  11    0.00    0.90 
   2   2  11    0.80    1.40 
   2   2  11   -0.30    1.50 
  -2   2 -11    3.50    1.70 
  -2   2 -11    0.60    1.00 
   3  -2  11    3.40    1.40 
  -3  -2 -11    0.40    1.50 
  -3  -2 -11    3.40    1.70 
  -3  -2 -11    3.70    2.10 
  -3   2 -11    1.20    1.20 
   3   2  11    0.70    2.30 
   3   2  11    1.70    1.50 
  -3   2 -11    5.10    2.00 
  -4  -2 -11 1267.47   39.30 
  -4  -2 -11 1236.88   38.40 
   4  -2  11 1287.77   34.30 
  -4  -2 -11 1319.17   40.80 
  -4   2 -11 1274.47   36.90 
  -4   2 -11 1276.77   37.50 
   4   2  11 1237.08   38.40 
   5  -2  11   25.80    5.10 
   5  -2  11   25.80    3.50 
  -5  -2 -11   20.50    4.80 
  -5  -2 -11   21.20    4.80 
  -5  -2 -11   21.00    4.80 
  -5   2 -11   20.90    4.10 
  -5   2 -11   23.40    4.60 
   5   2  11   27.00    6.30 
  -6  -2 -11  115.39   10.90 
   6  -2  11  148.49   11.20 
   6  -2  11  139.29   10.30 
  -6  -2 -11  133.09   10.60 
  -6   2 -11  120.59    9.80 
   6   2  11  118.59   11.30 
  -7  -2 -11    4.50    3.10 
  -7  -2 -11    6.20    3.60 
   7  -2  11    1.80    2.80 
   7   2  11    1.90    2.70 
  -7   2 -11    2.90    2.20 
  -7   2 -11   -3.90    2.10 
  -8  -2 -11   26.10    6.30 
   8  -2  11   15.80    5.20 
  -8  -2 -11   18.30    6.20 
  -8   2 -11   28.90    5.70 
   8   2  11   12.20    4.50 
  -9  -2 -11   -2.80    4.00 
  -9  -2 -11    5.00    4.00 
   9  -2  11    8.60    4.60 
   9   2  11   13.00    4.80 
  -9   2 -11    8.00    3.60 
  10  -3 -11   12.20    3.70 
 -10   3  11   16.50    4.50 
   9  -3 -11    2.20    2.30 
  -9   3  11    1.30    1.90 
   9   3 -11    6.30    3.10 
   8  -3 -11    0.10    1.90 
  -8  -3  11    2.50    2.20 
  -8  -3  11    1.50    2.20 
   8   3 -11    2.20    2.10 
   8   3 -11   -1.10    2.00 
  -8   3  11    1.10    1.60 
  -7  -3  11   19.90    4.70 
   7  -3 -11   31.50    4.70 
  -7  -3  11   15.90    4.00 
   7   3 -11   25.50    5.10 
  -7   3  11   27.80    5.00 
  -7   3  11   25.50    4.30 
   7   3 -11   28.20    4.00 
   6  -3 -11  329.17   14.90 
  -6  -3  11  302.17   14.40 
  -6  -3  11  309.07   14.30 
   6   3 -11  324.97   14.50 
   6   3 -11  310.17   13.20 
  -6   3  11  328.07   15.00 
  -6   3  11  298.87   13.10 
   5  -3 -11   30.50    4.20 
  -5  -3  11   26.10    3.70 
  -5  -3  11   27.10    3.60 
   5   3 -11   30.20    3.50 
  -5   3  11   30.00    3.50 
  -5   3  11   25.20    3.70 
   4  -3 -11  211.88   10.60 
  -4  -3  11  210.28   10.40 
  -4  -3  11  200.28    9.60 
  -4   3  11  220.88   11.30 
  -4   3  11  211.18   10.10 
   4   3 -11  197.08    9.10 
   4   3 -11  202.48    9.60 
   3  -3 -11  204.88   10.30 
  -3  -3  11  205.18    8.80 
  -3  -3  11  200.38    9.90 
  -3   3  11  208.88    9.90 
   3   3 -11  191.38    8.90 
  -3   3  11  179.98   11.00 
  -3   3  11  198.38   10.60 
   2  -3 -11  290.07   13.50 
  -2  -3  11  267.97   13.90 
  -2  -3  11  296.87   10.00 
   2  -3 -11  261.27   14.50 
   2  -3 -11  303.07   13.30 
   2   3 -11  284.17   10.90 
  -2   3  11  311.77   14.40 
   2   3 -11  293.47   11.00 
  -2   3  11  298.17   12.50 
  -2   3  11  285.07   13.10 
   2   3 -11  299.27   11.00 
  -1  -3  11    1.60    1.00 
   1  -3 -11    5.20    2.00 
   1  -3 -11    4.30    1.80 
  -1  -3  11    2.40    1.00 
   1   3 -11    2.70    1.10 
   1   3 -11    2.80    1.10 
   1   3 -11    4.40    1.40 
  -1   3  11    2.00    1.50 
  -1   3  11    3.30    1.40 
  -1   3  11    3.00    1.70 
   0  -3 -11    3.30    1.50 
   0  -3  11    0.30    1.10 
   0  -3 -11    1.40    1.60 
   0   3 -11    3.10    1.10 
   0   3 -11    1.80    1.10 
   0   3  11    1.40    1.40 
   0   3  11    6.50    2.80 
   0   3 -11    4.00    1.20 
   0   3  11    2.90    1.60 
  -1  -3 -11  198.98   10.40 
   1  -3  11  196.48    6.00 
   1  -3  11  183.18    9.10 
  -1  -3 -11  195.78   11.90 
  -1  -3 -11  187.68   11.50 
  -1   3 -11  196.98    8.50 
   1   3  11  162.78    9.80 
  -1   3 -11  193.18    8.70 
   1   3  11  192.88   11.30 
  -1   3 -11  195.08    9.00 
   1   3  11  182.48   12.70 
   2  -3  11    1.40    0.60 
  -2  -3 -11   -0.70    1.10 
  -2  -3 -11    2.40    1.90 
  -2  -3 -11    0.90    1.50 
  -2   3 -11    0.70    0.80 
   2   3  11    2.20    1.40 
   2   3  11   -0.40    1.30 
  -3  -3 -11  904.61   30.90 
   3  -3  11  868.31   21.80 
  -3  -3 -11  858.41   28.60 
  -3  -3 -11  825.02   29.40 
  -3   3 -11  866.71   26.20 
   3   3  11  847.42   28.90 
  -3   3 -11  862.71   26.10 
  -4  -3 -11  554.24   23.80 
  -4  -3 -11  563.44   23.00 
   4  -3  11  566.84   16.40 
  -4  -3 -11  529.15   21.80 
   4   3  11  510.35   26.10 
  -4   3 -11  563.64   20.20 
  -4   3 -11  578.94   20.40 
   5  -3  11    8.60    1.90 
  -5  -3 -11    6.50    4.20 
  -5  -3 -11    9.10    3.20 
  -5   3 -11   12.00    3.30 
   5   3  11    6.40    3.30 
   6  -3  11  131.99    7.50 
  -6  -3 -11  157.98   11.60 
  -6  -3 -11  144.09   12.30 
  -6  -3 -11  151.18   11.80 
   6  -3  11  132.99   10.60 
   6   3  11  134.89   12.90 
  -6   3 -11  137.49   10.10 
  -6   3 -11  124.99    9.90 
   7  -3  11   54.19    7.20 
  -7  -3 -11   62.09    8.30 
   7  -3  11   55.59    5.20 
  -7  -3 -11   55.19    7.80 
  -7   3 -11   64.29    6.90 
   7   3  11   56.49    8.70 
  -7   3 -11   48.80   10.50 
  -8  -3 -11   36.80    7.50 
   8  -3  11   25.00    6.00 
  -8  -3 -11   45.00    8.10 
   8   3  11   31.50    6.70 
  -8   3 -11   44.10    6.40 
  -9  -3 -11    3.20    7.60 
   9   3  11    3.60    5.00 
   9  -4 -11    4.50    2.60 
  -9   4  11    1.40    2.70 
   8  -4 -11  157.18   10.80 
  -8   4  11  147.59   11.10 
   8   4 -11  152.28   10.40 
   8   4 -11  163.38   12.10 
  -8   4  11  155.48   10.30 
  -7  -4  11   -0.80    1.30 
   7  -4 -11    2.00    2.20 
  -7  -4  11    4.70    2.60 
   7   4 -11    0.90    1.70 
  -7   4  11    0.70    2.20 
  -7   4  11   -2.40    1.10 
   7   4 -11    2.10    1.80 
   6  -4 -11   17.40    3.90 
  -6  -4  11   19.40    3.70 
   6   4 -11   17.30    3.50 
  -6   4  11   19.60    3.70 
   6   4 -11   17.60    3.30 
  -6   4  11   19.80    4.10 
  -5  -4  11    4.30    1.90 
   5  -4 -11    6.10    2.20 
  -5  -4  11   12.50    2.60 
  -5   4  11    4.30    2.40 
  -5   4  11   10.60    2.60 
   5   4 -11    8.10    2.40 
   5   4 -11    6.80    2.10 
   4  -4 -11    0.70    1.20 
  -4  -4  11    0.20    1.00 
  -4  -4  11    2.10    1.40 
  -4   4  11   -0.20    1.20 
  -4   4  11   -1.00    1.40 
   4   4 -11    1.40    1.30 
   4   4 -11    0.20    0.90 
  -3  -4  11   38.30    4.10 
   3  -4 -11   41.50    4.70 
  -3  -4  11   40.40    3.50 
  -3   4  11   37.00    4.40 
   3   4 -11   40.20    3.60 
  -3   4  11   43.80    5.00 
   3   4 -11   39.80    3.80 
   2  -4 -11  114.39    7.90 
  -2  -4  11  107.79    6.70 
   2  -4 -11  110.89    6.70 
   2   4 -11  116.79    6.10 
   2   4 -11  107.39    6.00 
  -2   4  11  118.79    7.70 
  -2   4  11  113.69    8.00 
   2   4 -11  116.19    6.00 
   1  -4 -11    9.60    2.30 
  -1  -4  11    8.60    2.10 
   1  -4 -11    8.90    2.60 
   1   4 -11   10.80    2.10 
  -1   4  11    6.70    2.30 
   1   4 -11   10.10    1.90 
   1   4 -11    9.70    1.90 
  -1   4  11   10.90    2.60 
   0  -4 -11  294.87   14.50 
   0  -4 -11  319.17   13.10 
   0  -4  11  304.07   11.80 
   0  -4 -11  306.07   15.70 
   0   4 -11  302.47   10.00 
   0   4 -11  307.67   11.30 
   0   4 -11  296.97   11.00 
   0   4  11  291.37   15.70 
   0   4  11  306.97   13.90 
   1  -4  11    8.90    2.10 
  -1  -4 -11    6.30    2.40 
  -1  -4 -11    8.50    3.10 
  -1  -4 -11    7.10    2.20 
  -1   4 -11    8.60    1.70 
  -1   4 -11    8.50    1.90 
   1   4  11    6.20    2.30 
  -1   4 -11    7.90    1.90 
   1   4  11    9.10    2.80 
  -2  -4 -11   94.29    8.60 
  -2  -4 -11   99.59   12.40 
  -2   4 -11   98.39    5.50 
   2   4  11  102.29    8.00 
   2   4  11   90.69    7.50 
  -2   4 -11   99.59    6.20 
  -3  -4 -11   77.59    7.90 
  -3  -4 -11   91.39    7.50 
  -3  -4 -11   74.39    7.70 
   3   4  11   86.69    7.80 
  -3   4 -11   86.19    5.60 
  -3   4 -11   92.39    6.30 
  -4  -4 -11  533.55   23.80 
  -4  -4 -11  517.75   22.90 
  -4  -4 -11  525.55   21.80 
  -4   4 -11  520.15   18.40 
  -4   4 -11  530.55   19.90 
   4   4  11  549.05   22.80 
  -5  -4 -11   89.99   11.10 
  -5  -4 -11   62.69    7.00 
  -5  -4 -11   63.79    8.20 
  -5   4 -11   67.79    6.40 
  -5   4 -11   60.89    6.20 
   5   4  11   68.19    8.10 
  -6  -4 -11  136.89   12.40 
   6  -4  11  129.39   10.40 
  -6  -4 -11  124.99   10.40 
  -6   4 -11  117.79    9.00 
  -6   4 -11  126.39    9.60 
  -7  -4 -11   21.60    7.00 
   7  -4  11   29.70    5.20 
  -7  -4 -11   22.90    5.50 
   7   4  11   11.80    5.90 
  -7   4 -11   22.60    4.80 
   8  -4  11    6.60    3.80 
  -8  -4 -11    0.60    3.90 
  -8   4 -11    3.30    2.70 
   8   4  11    7.30    6.70 
   9  -5 -11   29.00    5.60 
  -9   5  11    7.40    3.40 
   8  -5 -11   74.39    7.40 
  -8   5  11   80.99    7.40 
  -7  -5  11  270.17   14.20 
   7  -5 -11  268.37   14.20 
  -7   5  11  272.67   14.80 
  -7   5  11  276.77   13.30 
   7   5 -11  266.07   12.90 
   7   5 -11  265.37   15.10 
  -6  -5  11    2.20    2.80 
  -6  -5  11   -0.20    2.10 
   6  -5 -11    4.00    2.30 
   6   5 -11    2.00    1.70 
  -6   5  11    6.90    2.50 
  -6   5  11    6.80    2.10 
   6   5 -11    5.90    3.50 
   5  -5 -11  334.77   15.30 
  -5  -5  11  330.67   14.50 
  -5   5  11  339.57   16.10 
   5   5 -11  339.27   13.40 
  -5   5  11  339.37   14.30 
   5   5 -11  361.56   14.90 
   4  -5 -11  405.96   16.60 
  -4  -5  11  382.36   15.20 
  -4  -5  11  382.76   13.70 
   4   5 -11  379.26   14.30 
  -4   5  11  385.16   16.90 
   4   5 -11  406.56   15.00 
  -4   5  11  380.56   15.50 
  -3  -5  11  609.74   20.30 
   3  -5 -11  663.33   22.30 
  -3   5  11  632.84   21.80 
   3   5 -11  612.04   18.80 
   3   5 -11  659.33   19.50 
  -3   5  11  631.54   23.20 
   2  -5 -11    4.30    1.80 
  -2  -5  11    1.50    1.40 
   2   5 -11    4.30    1.50 
   2   5 -11    5.70    1.40 
  -2   5  11    7.70    2.30 
  -2   5  11    3.10    2.00 
  -1  -5  11   25.10    3.00 
   1  -5 -11   21.20    2.90 
   1  -5 -11   20.30    4.20 
   1   5 -11   20.90    2.30 
  -1   5  11   24.30    4.30 
   1   5 -11   22.50    2.60 
   1   5 -11   23.50    2.60 
  -1   5  11   22.00    4.10 
   0  -5 -11   37.10    5.40 
   0  -5 -11   37.60    5.10 
   0  -5 -11   36.20    4.10 
   0   5 -11   35.90    2.40 
   0   5 -11   39.80    3.40 
   0   5  11   38.20    4.90 
   0   5 -11   36.00    3.20 
   0   5  11   32.60    4.50 
  -1  -5 -11  731.13   24.10 
  -1  -5 -11  710.53   27.20 
  -1  -5 -11  769.32   27.70 
   1   5  11  784.82   26.50 
  -1   5 -11  772.22   21.30 
   1   5  11  725.13   26.30 
  -1   5 -11  735.83   21.30 
  -2  -5 -11    4.20    2.40 
  -2  -5 -11    5.80    2.60 
  -2  -5 -11    8.90    2.60 
   2   5  11    6.30    2.80 
  -2   5 -11    5.70    1.60 
   2   5  11    3.00    2.00 
  -3  -5 -11   -0.90    2.00 
  -3  -5 -11    3.10    2.30 
  -3  -5 -11    2.30    2.00 
  -3   5 -11    2.90    1.30 
   3   5  11    1.80    2.10 
  -4  -5 -11  439.46   19.80 
  -4  -5 -11  501.95   23.40 
  -4  -5 -11  458.55   21.60 
  -4   5 -11  459.45   17.40 
   4   5  11  478.95   21.70 
  -5  -5 -11  437.76   21.80 
  -5  -5 -11  484.75   23.80 
  -5  -5 -11  457.95   20.90 
   5   5  11  432.36   31.20 
  -5   5 -11  466.65   18.60 
  -6  -5 -11    8.80    3.30 
  -6  -5 -11    4.50    3.80 
  -6   5 -11    2.60    2.10 
  -7  -5 -11    1.20    3.30 
  -7   5 -11   -2.10    1.90 
   8  -6 -11  185.78   11.80 
  -8   6  11  150.28   10.50 
   7  -6 -11    5.00    2.00 
  -7   6  11    9.00    3.00 
   6  -6 -11   54.09    5.80 
  -6  -6  11   62.69    6.00 
   6   6 -11   56.39    5.40 
  -6   6  11   57.69    5.40 
  -6   6  11   40.60    6.70 
   5  -6 -11   28.60    4.30 
  -5  -6  11   24.50    3.90 
  -5   6  11   16.40    4.60 
   5   6 -11   30.10    3.80 
   5   6 -11   28.70    5.00 
  -5   6  11   31.20    4.00 
   4  -6 -11  226.08   11.80 
  -4  -6  11  218.98   10.90 
   4   6 -11  221.58   10.90 
  -4   6  11  213.48   12.40 
  -4   6  11  214.98   11.30 
   4   6 -11  212.78    9.70 
   3  -6 -11    1.30    1.40 
   3   6 -11   -1.40    1.70 
   3   6 -11    2.80    1.30 
  -3   6  11    2.20    1.50 
  -3   6  11   -0.50    1.90 
   2  -6 -11  138.79    9.20 
  -2  -6  11  147.59    7.60 
  -2   6  11  148.29    9.80 
  -2   6  11  145.09    9.20 
   2   6 -11  136.09    6.70 
   1  -6 -11    9.50    3.30 
   1  -6 -11   10.50    3.00 
  -1  -6  11    9.90    2.00 
  -1   6  11    8.20    2.50 
  -1   6  11    8.00    2.90 
   1   6 -11    5.60    1.50 
   1   6 -11   12.40    2.10 
   0  -6 -11  289.07   12.00 
   0  -6 -11  293.47   15.80 
   0  -6 -11  296.87   15.30 
   0   6  11  309.77   15.10 
   0   6 -11  296.87   10.60 
   0   6  11  304.27   15.10 
   0   6 -11  298.87   10.30 
  -1  -6 -11   80.29    7.00 
  -1  -6 -11   95.39    8.70 
  -1  -6 -11   72.29    7.80 
  -1   6 -11   79.89    4.80 
   1   6  11   68.39    7.10 
  -1   6 -11   86.89    5.00 
   1   6  11   65.19    6.80 
  -2  -6 -11  210.48   13.40 
  -2  -6 -11  210.58   11.10 
  -2  -6 -11  219.88   14.00 
   2   6  11  218.48   13.10 
  -2   6 -11  216.98    9.10 
   2   6  11  202.58   13.20 
  -3  -6 -11  323.57   17.60 
  -3  -6 -11  334.77   15.50 
  -3  -6 -11  340.07   18.50 
   3   6  11  379.36   18.20 
   3   6  11  324.57   17.40 
  -3   6 -11  348.57   13.10 
  -4  -6 -11   19.50    4.80 
  -4  -6 -11   16.90    4.10 
  -4  -6 -11   14.50    4.50 
   4   6  11   12.90    4.70 
  -4   6 -11   17.50    3.40 
  -5  -6 -11    1.70    2.70 
  -5   6 -11    4.00    2.00 
  -6  -6 -11    3.60    3.30 
   6  -7 -11   16.60    3.70 
  -6   7  11   12.70    3.30 
  -5  -7  11  249.78   12.40 
   5  -7 -11  253.17   13.20 
   5   7 -11  252.77   11.50 
  -5   7  11  244.78   12.50 
   4  -7 -11   28.70    4.20 
  -4  -7  11   31.20    3.90 
   4   7 -11   31.10    3.60 
  -4   7  11   21.20    4.60 
  -4   7  11   32.90    4.40 
  -3  -7  11   -1.40    1.00 
   3  -7 -11    1.00    1.20 
  -3   7  11   -2.80    2.30 
  -3   7  11    8.70    2.60 
   3   7 -11    0.70    1.40 
   2  -7 -11   14.40    4.10 
  -2  -7  11    9.10    1.80 
   2  -7 -11    7.70    2.50 
   2   7 -11    8.40    1.90 
  -2   7  11    6.40    3.20 
  -2   7  11   10.40    2.90 
   1  -7 -11   64.59    7.00 
   1  -7 -11   62.29    6.30 
   1   7 -11   63.29    4.30 
  -1   7  11   55.79    6.10 
   0  -7 -11    8.00    2.50 
   0   7  11    0.90    3.10 
   0   7  11    8.00    2.80 
   0   7 -11    7.50    1.80 
   0   7 -11   11.20    1.60 
  -1  -7 -11    4.20    3.70 
  -1  -7 -11    3.30    1.90 
  -1  -7 -11    2.50    1.50 
   1   7  11    3.50    2.20 
  -1   7 -11    1.80    0.90 
  -1   7 -11    0.80    1.00 
  -2  -7 -11  214.38   14.30 
  -2  -7 -11  235.78   14.90 
   2   7  11  248.88   14.70 
  -2   7 -11  254.67    9.40 
   2   7  11  253.57   14.50 
  -3  -7 -11   27.30    5.70 
   3   7  11   24.70    5.60 
  -3   7 -11   28.30    3.20 
  -4  -7 -11   19.10    4.90 
  -4   7 -11   29.10    3.50 
  -5  -7 -11   53.69   10.50 
  -5   7 -11   46.40    5.00 
   4  -8 -11    9.10    2.70 
  -4  -8  11    6.90    2.20 
   4   8 -11    9.80    2.80 
  -4   8  11    4.70    2.20 
  -3  -8  11    0.90    1.20 
   3  -8 -11   -1.10    1.40 
  -3   8  11    0.80    1.90 
   3   8 -11    1.10    1.60 
   2  -8 -11   12.40    4.90 
   2  -8 -11   18.40    6.70 
   2   8 -11   17.40    2.70 
  -2   8  11   18.50    5.90 
   1  -8 -11    2.40    1.70 
   1  -8 -11    3.10    2.70 
   1   8 -11    3.30    1.20 
  -1   8  11   -0.40    1.80 
   0  -8 -11    6.40    2.80 
   0   8 -11    6.90    1.60 
   0   8  11    5.80    2.90 
  -1  -8 -11    1.40    2.70 
   1   8  11    6.70    3.00 
  -2  -8 -11  113.29   10.40 
  -2   8 -11  121.99    5.10 
   2   8  11  107.69   14.00 
  -3  -8 -11   67.29    7.90 
   3   8  11   63.99    7.70 
 -10   0  12  215.58   14.60 
  10   0 -12  200.48   14.20 
   9   0 -12    8.70    2.90 
  -9   0  12    9.50    3.40 
  -8   0  12  112.49    8.90 
   8   0 -12  101.59    8.80 
   7   0 -12  425.96   24.60 
  -7   0  12  447.86   19.70 
  -7   0  12  481.15   18.70 
   6   0 -12  239.08   11.90 
   6   0 -12  217.48   11.70 
  -6   0  12  219.38   12.30 
  -6   0  12  214.38   10.90 
   5   0 -12   37.90    4.30 
  -5   0  12   39.50    4.70 
  -5   0  12   36.50    4.80 
   5   0 -12   33.60    4.30 
  -5   0  12   45.60    4.40 
  -4   0  12  141.79    7.30 
  -4   0  12  137.59    9.00 
   4   0 -12  135.39    8.10 
  -4   0  12  141.09    8.50 
   4   0 -12  131.59    8.10 
  -3   0  12   50.19    4.90 
  -3   0  12   56.19    4.30 
   3   0 -12   54.89    4.90 
   3   0 -12   52.89    4.60 
  -3   0  12   47.90    5.10 
   3   0 -12   54.09    4.80 
   2   0 -12 1713.03   44.60 
  -2   0  12 1729.83   42.80 
   2   0 -12 1689.33   43.80 
  -2   0  12 1748.33   46.70 
  -2   0  12 1748.33   52.69 
   2   0 -12 1780.12   44.80 
  -1   0  12  127.19    6.90 
  -1   0  12  129.59    9.00 
   1   0 -12  133.99    7.60 
  -1   0  12  121.59    8.10 
   1   0 -12  132.69    7.70 
   1   0 -12  121.69    7.60 
   0   0  12   77.59    6.20 
   0   0  12   59.89    6.10 
   0   0 -12   72.59    5.70 
   0   0  12   78.39    5.40 
   0   0 -12   73.09    6.00 
   0   0 -12   70.69    5.60 
   1   0  12   55.59    5.00 
   1   0  12   55.99    5.00 
   1   0  12   54.69    5.40 
  -1   0 -12   58.99    6.60 
  -1   0 -12   61.39    5.50 
  -1   0 -12   55.99    5.20 
   2   0  12   80.29    7.60 
   2   0  12   84.89    7.10 
  -2   0 -12   87.79    7.10 
   2   0  12   87.39    6.60 
  -2   0 -12   84.69    6.70 
  -2   0 -12   83.79    7.00 
  -3   0 -12  577.34   22.10 
  -3   0 -12  585.64   21.70 
  -3   0 -12  563.04   21.00 
   3   0  12  541.75   20.90 
  -4   0 -12   10.70    3.10 
   4   0  12   14.20    3.20 
  -4   0 -12    9.40    2.90 
  -5   0 -12   25.20    4.90 
   5   0  12   21.50    5.20 
   5   0  12   32.60    4.50 
  -5   0 -12   27.40    5.30 
  -6   0 -12   17.60    4.30 
   6   0  12    9.50    4.10 
  -6   0 -12   12.40    4.20 
  -7   0 -12   29.20    6.00 
  -7   0 -12   30.60    6.10 
  -8   0 -12    4.10    3.50 
  -8   0 -12   -1.20    1.90 
  -9   0 -12    7.20    3.00 
   9   0  12    1.80    3.50 
  10  -1 -12   -2.10    2.10 
 -10  -1  12    2.30    3.10 
 -10   1  12   -3.00    2.70 
  10   1 -12    5.10    3.00 
  -9  -1  12    5.00    3.10 
   9  -1 -12    3.70    2.40 
   9   1 -12    8.20    3.60 
  -9   1  12   10.80    3.50 
  -8  -1  12  179.18   12.30 
  -8  -1  12  206.48   13.10 
   8  -1 -12  238.08   13.30 
   8   1 -12  218.38   13.20 
  -8   1  12  230.98   13.00 
  -7  -1  12   34.10    5.10 
   7  -1 -12   38.60    5.30 
  -7  -1  12   38.50    5.40 
   7   1 -12   38.80    5.20 
  -7   1  12   40.50    5.10 
   7   1 -12   49.10    4.90 
  -6  -1  12  357.36   15.10 
  -6  -1  12  351.36   16.10 
   6  -1 -12  381.56   16.10 
   6   1 -12  337.47   15.20 
  -6   1  12  335.87   15.40 
   6   1 -12  389.56   15.50 
  -6   1  12  364.56   14.80 
  -6   1  12  356.86   16.80 
   5  -1 -12  142.49    8.80 
  -5  -1  12  149.69    8.30 
  -5  -1  12  149.49    9.40 
   5  -1 -12  144.79    9.00 
  -5   1  12  138.89   11.10 
   5   1 -12  131.49    8.10 
   5   1 -12  139.19    8.50 
  -5   1  12  141.19    7.80 
  -5   1  12  138.19    9.30 
  -4  -1  12   15.50    2.80 
   4  -1 -12   14.50    3.10 
   4   1 -12   12.60    2.60 
   4   1 -12   14.80    3.20 
  -4   1  12   13.10    2.90 
  -4   1  12   12.40    2.40 
  -4   1  12   12.30    2.70 
   3  -1 -12  325.27   13.50 
  -3  -1  12  321.87   14.10 
   3  -1 -12  336.17   13.00 
  -3  -1  12  321.07   13.40 
  -3  -1  12  342.77   11.90 
   3  -1 -12  322.47   13.70 
  -3   1  12  317.17   14.70 
  -3   1  12  321.07   13.90 
   3   1 -12  325.47   13.10 
   3   1 -12  332.17   12.70 
   3   1 -12  314.87   12.80 
  -3   1  12  340.47   12.70 
   2  -1 -12  267.57   11.30 
  -2  -1  12  257.87    9.80 
   2  -1 -12  272.47   12.20 
  -2  -1  12  269.77   11.60 
  -2  -1  12  248.18   12.00 
   2  -1 -12  278.77   12.20 
  -2   1  12  265.67   13.00 
   2   1 -12  258.37   11.30 
  -2   1  12  269.97   11.10 
  -2   1  12  257.27   12.00 
   2   1 -12  258.67   11.00 
   2   1 -12  263.17   11.00 
  -1  -1  12  327.67   11.30 
   1  -1 -12  310.47   13.70 
  -1  -1  12  328.87   12.80 
   1  -1 -12  330.37   13.50 
   1  -1 -12  321.17   13.10 
  -1  -1  12  314.17   13.70 
   1   1 -12  310.97   12.70 
  -1   1  12  332.77   12.90 
  -1   1  12  313.27   14.40 
  -1   1  12  303.57   13.40 
   1   1 -12  310.97   12.70 
   1   1 -12  317.27   12.70 
   0  -1 -12  495.35   17.80 
   0  -1  12  482.45   16.80 
   0  -1  12  467.95   17.80 
   0  -1 -12  492.85   17.70 
   0  -1 -12  492.75   18.70 
   0  -1  12  507.75   15.80 
   0   1 -12  501.55   17.60 
   0   1  12  508.85   18.10 
   0   1 -12  480.95   17.00 
   0   1 -12  489.35   17.20 
   0   1  12  509.25   17.60 
   1  -1  12   66.59    5.40 
   1  -1  12   72.99    5.00 
   1  -1  12   75.59    6.20 
  -1  -1 -12   67.69    5.80 
  -1  -1 -12   80.09    7.00 
  -1  -1 -12   72.19    6.50 
  -1   1 -12   75.79    6.40 
   1   1  12   78.99    6.20 
  -1   1 -12   68.19    5.60 
   1   1  12   94.99    8.60 
  -1   1 -12   67.79    5.40 
  -1   1 -12   75.19    5.90 
   1   1  12   61.69    5.50 
  -2  -1 -12   14.40    3.50 
   2  -1  12   15.70    3.40 
  -2  -1 -12   26.80    4.10 
  -2  -1 -12   17.50    3.70 
   2  -1  12   17.80    2.60 
   2   1  12   14.90    3.00 
   2   1  12   15.40    3.70 
  -2   1 -12   15.20    3.60 
  -2   1 -12   19.90    3.60 
  -2   1 -12   22.40    3.30 
   2   1  12   21.60    4.00 
   3  -1  12 1562.84   41.10 
  -3  -1 -12 1482.45   44.80 
  -3  -1 -12 1531.65   44.60 
  -3  -1 -12 1545.65   43.80 
  -3   1 -12 1582.74   42.90 
   3   1  12 1494.65   43.10 
  -3   1 -12 1508.55   43.40 
   3   1  12 1641.64   43.60 
  -4  -1 -12  506.75   21.00 
   4  -1  12  535.25   19.40 
  -4  -1 -12  532.25   21.80 
  -4  -1 -12  539.95   22.50 
  -4   1 -12  519.65   21.20 
  -4   1 -12  531.75   20.60 
   4   1  12  519.75   20.60 
  -5  -1 -12  461.55   21.30 
   5  -1  12  469.25   21.80 
  -5  -1 -12  423.96   19.60 
   5  -1  12  446.96   17.90 
  -5   1 -12  428.66   19.80 
  -5   1 -12  458.85   19.60 
   6  -1  12   14.10    3.60 
  -6  -1 -12   17.40    4.30 
  -6  -1 -12   23.20    5.30 
   6  -1  12   12.90    4.30 
  -6   1 -12   17.30    4.40 
   6   1  12   13.20    3.90 
  -6   1 -12   15.80    3.90 
   7  -1  12   59.89    7.70 
  -7  -1 -12   59.59    8.40 
   7  -1  12   56.49    6.30 
  -7  -1 -12   43.30    6.40 
  -7   1 -12   44.20    7.40 
  -7   1 -12   38.90    7.40 
   7   1  12   48.90    7.90 
  -8  -1 -12    9.10    3.30 
  -8  -1 -12    7.80    8.50 
   8  -1  12    8.50    4.40 
   8   1  12    2.70    3.50 
  -8   1 -12    5.20    3.40 
  -8   1 -12   10.90    4.10 
  -9  -1 -12    9.50    3.80 
  -9  -1 -12   -4.40    4.80 
   9  -1  12    9.10    4.40 
   9   1  12    2.20    3.40 
  -9   1 -12    6.30    2.80 
  10  -2 -12  173.08   12.80 
 -10   2  12  183.48   13.20 
  10   2 -12  147.19   13.00 
  -9  -2  12    7.70    3.30 
   9   2 -12   -0.80    2.70 
  -9   2  12    2.70    2.90 
  -8  -2  12  162.98   11.30 
  -8  -2  12  164.98   11.50 
   8  -2 -12  177.18   11.60 
   8   2 -12  164.98   10.30 
  -8   2  12  159.48   10.70 
   8   2 -12  170.88   11.60 
  -7  -2  12  729.53   26.20 
   7  -2 -12  706.03   25.60 
  -7  -2  12  719.63   26.20 
   7   2 -12  746.43   24.70 
  -7   2  12  717.93   24.50 
   7   2 -12  778.62   26.50 
  -7   2  12  686.23   25.50 
   6  -2 -12  612.24   22.20 
  -6  -2  12  588.74   22.20 
   6   2 -12  598.14   20.80 
  -6   2  12  606.54   22.50 
   6   2 -12  586.54   21.40 
  -6   2  12  621.24   20.70 
   5  -2 -12   34.70    4.60 
  -5  -2  12   38.80    4.20 
  -5  -2  12   28.90    4.20 
  -5   2  12   36.20    4.00 
   5   2 -12   35.10    4.80 
   5   2 -12   41.40    4.20 
  -5   2  12   33.40    4.70 
  -5   2  12   30.90    7.10 
  -4  -2  12   77.39    5.50 
   4  -2 -12   82.69    6.40 
  -4  -2  12   86.99    6.70 
   4   2 -12   84.49    6.10 
  -4   2  12   81.49    6.70 
  -4   2  12   88.89    6.20 
   4   2 -12   77.79    5.70 
  -4   2  12   81.29    7.40 
   3  -2 -12   99.59    6.50 
  -3  -2  12   95.79    7.00 
  -3  -2  12   92.19    5.50 
   3  -2 -12  100.19    7.00 
   3  -2 -12  100.79    7.10 
  -3   2  12  106.69    7.40 
  -3   2  12  102.89    6.70 
  -3   2  12  136.69   13.80 
   3   2 -12   87.19    6.00 
   3   2 -12   98.59    6.30 
   3   2 -12   99.69    6.20 
   2  -2 -12   32.70    4.00 
  -2  -2  12   30.80    2.80 
  -2  -2  12   34.20    3.90 
   2  -2 -12   28.40    3.40 
   2  -2 -12   30.00    3.90 
  -2   2  12   32.00    4.00 
  -2   2  12   35.00    3.90 
   2   2 -12   34.90    3.50 
  -2   2  12   44.50    5.10 
   2   2 -12   29.70    3.30 
   1  -2 -12   44.30    4.80 
   1  -2 -12   43.20    4.90 
  -1  -2  12   43.80    4.50 
  -1  -2  12   50.99    3.40 
   1  -2 -12   46.70    4.50 
  -1   2  12   43.40    5.10 
   1   2 -12   50.89    4.10 
  -1   2  12   42.70    4.40 
   1   2 -12   52.59    4.40 
  -1   2  12   46.50    4.70 
   0  -2 -12   41.40    4.50 
   0  -2  12   49.30    3.40 
   0  -2 -12   52.99    5.40 
   0  -2  12   53.99    4.90 
   0   2  12   56.99    5.10 
   0   2  12   47.00    5.00 
   0   2  12   47.00    5.50 
   0   2 -12   44.30    4.20 
   0   2 -12   44.10    4.20 
  -1  -2 -12  931.91   31.00 
  -1  -2 -12  924.51   28.70 
  -1  -2 -12  939.61   30.50 
   1  -2  12  927.31   28.00 
   1  -2  12  909.71   24.30 
   1   2  12  896.81   30.00 
   1   2  12  928.71   28.90 
  -1   2 -12  949.01   27.50 
  -1   2 -12  939.51   27.30 
   1   2  12  947.81   28.90 
   2  -2  12  369.06   15.40 
  -2  -2 -12  390.06   17.50 
  -2  -2 -12  376.86   16.20 
  -2  -2 -12  382.06   17.30 
   2  -2  12  367.16   12.70 
   2   2  12  354.96   15.90 
   2   2  12  378.56   16.10 
  -2   2 -12  356.96   14.90 
   2   2  12  393.66   17.50 
  -2   2 -12  375.16   14.90 
  -3  -2 -12  581.24   23.00 
   3  -2  12  579.14   18.30 
  -3  -2 -12  562.24   21.70 
  -3  -2 -12  556.44   23.00 
   3   2  12  560.04   21.70 
   3   2  12  526.45   21.10 
  -3   2 -12  596.94   20.70 
  -3   2 -12  578.34   20.90 
  -4  -2 -12   29.20    5.40 
  -4  -2 -12   43.20    6.10 
   4  -2  12   34.80    4.40 
  -4  -2 -12   37.20    5.80 
   4   2  12   36.70    6.90 
  -4   2 -12   33.10    4.80 
  -4   2 -12   29.40    4.40 
  -5  -2 -12  213.08   13.80 
  -5  -2 -12  242.98   14.20 
  -5  -2 -12  209.68   16.60 
  -5   2 -12  238.88   13.10 
  -5   2 -12  217.38   13.00 
   6  -2  12   60.29    7.50 
  -6  -2 -12   51.49    7.60 
  -6  -2 -12   57.29    7.50 
  -6   2 -12   64.09    7.30 
   6   2  12   65.59    8.90 
  -6   2 -12   56.99    6.50 
   7  -2  12   55.49    6.10 
  -7  -2 -12   48.30    8.40 
   7  -2  12   50.19    7.60 
  -7  -2 -12   77.79    8.20 
  -7   2 -12   54.29    6.70 
   7   2  12   52.19    8.40 
  -8  -2 -12    9.00    4.70 
  -8  -2 -12   10.90    4.10 
   8  -2  12    7.40    3.50 
  -8   2 -12    3.30    2.80 
  -9  -2 -12   14.50    7.50 
   9  -2  12    4.70    4.20 
  -9  -2 -12   29.00    6.70 
   9   2  12    2.60    4.70 
  10  -3 -12    3.80    2.50 
 -10   3  12    6.00    3.10 
   9  -3 -12    5.30    2.40 
  -9   3  12    2.40    2.00 
   9   3 -12   -0.10    3.00 
   8  -3 -12  176.38   11.70 
  -8  -3  12  184.88   12.10 
  -8  -3  12  169.78   12.10 
  -8   3  12  171.08   10.90 
   8   3 -12  173.88   11.90 
   8   3 -12  169.18   16.00 
  -8   3  12  194.68   11.90 
  -7  -3  12   25.80    6.30 
  -7  -3  12   28.80    5.10 
   7  -3 -12   32.00    4.60 
   7   3 -12   28.00    4.10 
  -7   3  12   38.60    5.30 
   7   3 -12   31.70    4.70 
  -7   3  12   35.40    4.40 
  -6  -3  12  238.28   12.50 
  -6  -3  12  248.98   12.90 
   6  -3 -12  272.97   13.50 
   6   3 -12  245.38   11.80 
  -6   3  12  252.67   13.50 
  -6   3  12  259.97   12.20 
   6   3 -12  265.77   12.90 
  -5  -3  12  295.07   13.70 
  -5  -3  12  286.47   12.90 
   5  -3 -12  317.87   14.20 
   5   3 -12  282.87   12.30 
  -5   3  12  271.67   13.90 
  -5   3  12  299.77   12.80 
  -4  -3  12   21.70    3.20 
   4  -3 -12   18.30    3.80 
  -4  -3  12   21.60    3.10 
   4   3 -12   21.00    3.10 
  -4   3  12   18.10    3.60 
  -4   3  12   21.70    3.70 
   4   3 -12   18.60    3.20 
   3  -3 -12 1307.87   36.80 
  -3  -3  12 1331.97   36.50 
  -3  -3  12 1258.17   39.50 
  -3   3  12 1280.17   37.50 
   3   3 -12 1296.07   34.40 
  -3   3  12 1346.27   36.10 
  -2  -3  12  149.59    6.50 
   2  -3 -12  150.18    9.20 
  -2  -3  12  128.59   11.50 
   2  -3 -12  143.69    7.90 
   2   3 -12  141.09    7.40 
  -2   3  12  151.88    8.80 
  -2   3  12  137.29    8.80 
  -2   3  12  153.78   10.00 
   2   3 -12  136.49    7.20 
   2   3 -12  151.28    7.60 
  -1  -3  12   58.19    3.50 
   1  -3 -12   51.49    4.80 
  -1  -3  12   49.50    4.70 
   1  -3 -12   47.60    5.30 
  -1   3  12   58.79    5.40 
   1   3 -12   49.50    4.20 
  -1   3  12   54.49    5.40 
   1   3 -12   55.49    4.40 
   1   3 -12   51.09    4.00 
  -1   3  12   50.19    5.90 
   0  -3 -12  402.26   15.90 
   0  -3  12  399.36   15.20 
   0  -3 -12  414.56   17.50 
   0  -3  12  392.56   11.10 
   0   3 -12  405.16   13.60 
   0   3  12  434.16   18.20 
   0   3 -12  377.16   14.30 
   0   3  12  407.56   16.50 
   0   3  12  379.26   16.30 
   0   3 -12  400.66   14.50 
   1  -3  12   51.99    2.90 
  -1  -3 -12   61.99    5.70 
   1  -3  12   61.99    5.20 
  -1  -3 -12   63.69    6.50 
  -1  -3 -12   55.59    6.40 
  -1   3 -12   58.99    4.90 
  -1   3 -12   58.09    4.60 
   1   3  12   57.49    5.90 
  -1   3 -12   44.10    6.60 
   1   3  12   50.99    5.40 
  -2  -3 -12   81.79    7.80 
  -2  -3 -12   77.49    7.60 
  -2  -3 -12   81.59    6.80 
   2  -3  12   86.29    4.00 
  -2   3 -12   82.39    6.00 
  -2   3 -12   83.89    5.80 
   2   3  12   80.39    8.10 
   2   3  12   75.59    6.90 
   2   3  12   83.99    7.30 
   3  -3  12  516.05   14.80 
  -3  -3 -12  501.95   20.70 
  -3  -3 -12  540.75   22.50 
  -3  -3 -12  518.75   22.50 
   3   3  12  527.35   21.10 
   3   3  12  533.05   21.40 
  -3   3 -12  523.45   18.90 
  -3   3 -12  524.85   19.00 
  -4  -3 -12  211.08   14.00 
  -4  -3 -12  211.88   12.80 
  -4  -3 -12  191.98   12.80 
   4  -3  12  215.08    8.60 
  -4   3 -12  208.58   11.30 
  -4   3 -12  211.48   11.40 
   4   3  12  224.18   13.50 
  -5  -3 -12  123.39   10.00 
   5  -3  12  124.59    6.80 
  -5  -3 -12  108.69   10.60 
  -5  -3 -12  122.69   10.90 
  -5   3 -12  125.89    9.20 
  -5   3 -12  117.79    8.80 
  -6  -3 -12   40.60    7.30 
   6  -3  12   53.59    4.90 
   6  -3  12   65.79    7.40 
  -6   3 -12   53.49    6.30 
  -6   3 -12   59.89    6.70 
  -7  -3 -12   -2.30    3.10 
   7  -3  12    9.10    3.10 
  -7  -3 -12   -2.20    3.10 
  -7   3 -12   -2.20    2.90 
   7   3  12   -1.30    3.70 
  -7   3 -12    2.00    2.40 
  -8  -3 -12   42.40    7.90 
  -8  -3 -12   33.40    6.60 
   8  -3  12   36.90   10.90 
  -8   3 -12   36.70    7.00 
   8   3  12   16.20    7.20 
   9  -4 -12    2.80    2.30 
  -9   4  12   -0.40    2.40 
   8  -4 -12    5.00    2.20 
  -8   4  12    6.50    2.80 
   8   4 -12    3.30    3.20 
  -7  -4  12   11.70    3.10 
   7  -4 -12   17.10    4.00 
  -7  -4  12   16.50    3.80 
  -7   4  12    4.70    3.40 
   7   4 -12   13.50    4.70 
  -7   4  12   12.60    3.00 
  -6  -4  12    3.00    1.50 
   6  -4 -12   -2.10    1.90 
  -6  -4  12    0.40    2.10 
   6   4 -12    3.90    1.90 
  -6   4  12    1.70    1.40 
   6   4 -12   -1.50    1.40 
  -6   4  12    1.70    2.10 
  -5  -4  12  110.69    7.40 
   5  -4 -12   98.79    7.70 
  -5  -4  12  101.89    7.60 
  -5   4  12  119.49    7.60 
   5   4 -12  108.69    7.50 
   5   4 -12  104.19    6.80 
  -5   4  12  101.39    8.10 
  -4  -4  12  225.38   10.00 
   4  -4 -12  236.88   11.90 
  -4  -4  12  224.38   11.30 
  -4   4  12  240.18   11.40 
   4   4 -12  237.98   10.80 
   4   4 -12  226.38   10.20 
  -4   4  12  217.08   12.10 
  -3  -4  12  304.67   11.00 
   3  -4 -12  331.97   14.40 
  -3  -4  12  314.97   13.40 
   3   4 -12  309.37   12.00 
  -3   4  12  323.47   15.10 
  -3   4  12  312.47   13.70 
   3   4 -12  308.77   12.00 
  -2  -4  12  320.67   13.40 
   2  -4 -12  326.07   13.10 
   2  -4 -12  345.37   15.10 
  -2   4  12  322.87   15.00 
  -2   4  12  331.47   14.40 
   2   4 -12  327.17   12.20 
   2   4 -12  336.37   11.90 
   2   4 -12  322.57   12.10 
  -1  -4  12  530.05   18.40 
   1  -4 -12  558.44   18.90 
   1  -4 -12  573.34   21.50 
   1   4 -12  527.45   17.10 
   1   4 -12  535.55   17.20 
   1   4 -12  548.75   16.30 
  -1   4  12  568.74   20.50 
  -1   4  12  543.15   20.80 
   0  -4 -12   37.90    4.20 
   0  -4 -12   45.20    6.00 
   0  -4 -12   36.10    5.00 
   0  -4  12   49.00    4.50 
   0   4 -12   39.20    3.60 
   0   4 -12   42.30    3.30 
   0   4  12   37.00    5.10 
   0   4  12   43.10    5.10 
   0   4 -12   40.00    3.80 
  -1  -4 -12   54.09    8.00 
   1  -4  12   45.50    4.50 
  -1  -4 -12   52.99    6.30 
  -1   4 -12   50.09    3.70 
  -1   4 -12   47.60    4.30 
  -1   4 -12   45.90    4.10 
   1   4  12   53.69    5.90 
   1   4  12   50.69    5.80 
  -2  -4 -12   42.20    5.00 
  -2  -4 -12   36.10    5.40 
  -2  -4 -12   39.60    5.70 
  -2   4 -12   40.60    4.10 
   2   4  12   42.40    5.50 
   2   4  12   40.90    5.30 
  -2   4 -12   41.20    3.70 
  -3  -4 -12   11.10    3.40 
  -3  -4 -12    7.00    3.20 
  -3  -4 -12   17.30    4.00 
   3   4  12   12.90    3.40 
  -3   4 -12   11.60    2.90 
  -3   4 -12   10.90    2.40 
   3   4  12   12.40    3.50 
  -4  -4 -12   -0.20    2.30 
  -4  -4 -12    1.70    2.20 
  -4  -4 -12    3.60    2.70 
   4   4  12   -1.40    2.20 
  -4   4 -12    2.20    1.80 
  -4   4 -12    2.00    1.30 
  -5  -4 -12   31.40    5.60 
  -5  -4 -12   27.80    5.40 
  -5  -4 -12   22.60    5.70 
   5   4  12   29.50    7.00 
  -5   4 -12   28.30    4.10 
  -5   4 -12   31.30    4.90 
  -6  -4 -12   19.80    5.30 
  -6  -4 -12   17.40    4.40 
  -6  -4 -12   31.20    6.00 
  -6   4 -12   24.60    5.50 
  -6   4 -12   24.70    4.80 
  -7  -4 -12    4.70    3.70 
  -7  -4 -12   -1.70    3.20 
  -7   4 -12    2.30    2.40 
   8  -4  12   26.80    5.90 
  -8  -4 -12   21.40    6.40 
  -8   4 -12   23.10    5.10 
   8  -5 -12   41.90    5.90 
  -8   5  12   44.10    5.40 
  -7   5  12   12.50    3.20 
   7   5 -12    2.60    4.70 
   7   5 -12   25.00    7.00 
  -6  -5  12   57.59    6.10 
  -6  -5  12   64.79    6.00 
   6  -5 -12   82.19    7.30 
   6   5 -12   62.19    7.40 
  -6   5  12   79.79    6.50 
   6   5 -12   73.29    6.10 
  -6   5  12   93.49    8.20 
   5  -5 -12  158.98   10.20 
  -5  -5  12  169.98    8.50 
  -5  -5  12  161.58    9.80 
   5   5 -12  161.48    8.80 
  -5   5  12  182.68   10.00 
   5   5 -12  161.98    9.60 
   4  -5 -12    1.80    1.40 
  -4  -5  12    4.20    1.90 
  -4   5  12    2.00    2.30 
   4   5 -12    5.70    2.70 
   4   5 -12    0.50    1.70 
  -4   5  12    0.70    2.00 
   3  -5 -12 1116.29   34.00 
  -3  -5  12 1122.59   32.60 
   3   5 -12 1202.68   30.90 
  -3   5  12 1179.68   34.10 
   3   5 -12 1102.49   30.50 
  -3   5  12 1148.59   35.80 
  -2  -5  12   40.10    4.20 
   2  -5 -12   44.20    5.20 
   2   5 -12   43.10    3.70 
  -2   5  12   40.10    4.60 
  -2   5  12   37.30    5.10 
   2   5 -12   36.20    3.50 
   1  -5 -12   21.40    3.70 
   1  -5 -12   25.20    5.00 
  -1  -5  12   19.80    3.10 
   1   5 -12   19.50    2.70 
  -1   5  12   23.50    4.50 
   1   5 -12   24.50    2.90 
   1   5 -12   20.30    2.40 
  -1   5  12   22.40    4.20 
   0  -5 -12  419.06   16.10 
   0  -5 -12  421.76   18.90 
   0  -5  12  410.16   17.80 
   0  -5 -12  387.86   19.20 
   0   5 -12  416.96   14.20 
   0   5 -12  419.26   11.90 
   0   5 -12  427.56   14.30 
   0   5  12  426.26   18.10 
  -1  -5 -12   47.30    6.40 
  -1  -5 -12   48.50    5.20 
  -1  -5 -12   52.79    6.60 
   1   5  12   55.99    6.20 
   1   5  12   61.09    6.40 
  -1   5 -12   51.29    4.50 
  -1   5 -12   53.09    4.30 
  -2  -5 -12  143.69   10.90 
  -2  -5 -12  170.58   10.10 
  -2  -5 -12  145.69   11.20 
   2   5  12  150.48   10.50 
   2   5  12  144.29   10.20 
  -2   5 -12  148.99    8.00 
  -3  -5 -12  352.66   16.70 
  -3  -5 -12  333.97   18.00 
  -3  -5 -12  346.37   18.60 
   3   5  12  341.07   17.70 
   3   5  12  346.27   17.40 
  -3   5 -12  344.17   14.00 
  -4  -5 -12   52.69   11.00 
  -4  -5 -12   36.50    6.60 
   4   5  12   37.30    6.70 
  -4   5 -12   45.10    4.90 
  -5  -5 -12   15.10    5.50 
  -5  -5 -12   25.80    5.90 
  -5  -5 -12   28.20    5.10 
  -5   5 -12   17.00    3.90 
   5   5  12   13.80    4.80 
  -6  -5 -12   33.80    6.80 
  -6  -5 -12   46.40   11.50 
  -6   5 -12   47.00    5.50 
  -7  -5 -12    5.20    4.00 
  -7   5 -12    8.00    3.10 
  -7   6  12   41.20    5.20 
   6  -6 -12    8.30    2.50 
   6   6 -12    5.50    2.60 
   5  -6 -12   21.30    4.00 
  -5  -6  12   27.10    4.30 
  -5   6  12   23.20    5.10 
   5   6 -12   25.00    3.60 
   5   6 -12   19.80    4.10 
  -5   6  12   31.30    4.10 
  -4  -6  12   17.80    3.50 
   4  -6 -12   27.20    4.10 
   4   6 -12   27.40    4.30 
  -4   6  12   17.00    4.20 
  -4   6  12   24.00    4.20 
   4   6 -12   25.50    3.40 
   3  -6 -12   62.59    6.20 
  -3  -6  12   57.89    6.30 
  -3   6  12   52.79    5.60 
   3   6 -12   56.29    4.50 
  -3   6  12   72.29    6.90 
   2  -6 -12  133.69    9.20 
  -2  -6  12  126.69    7.30 
   2   6 -12  130.99    6.90 
  -2   6  12  125.99    8.80 
  -2   6  12  105.99    8.90 
  -1  -6  12  148.09    7.30 
   1  -6 -12  142.89   10.10 
   1  -6 -12  135.19   11.00 
   1  -6 -12  149.59    8.10 
  -1   6  12  147.29    9.90 
   1   6 -12  154.08    7.40 
  -1   6  12  152.38   10.50 
   1   6 -12  153.88    7.10 
   0  -6 -12   66.29    7.30 
   0  -6 -12   56.79    5.20 
   0  -6 -12   64.79    6.90 
   0   6  12   63.39    6.50 
   0   6 -12   63.59    4.30 
   0   6  12   55.39    6.50 
   0   6 -12   61.29    5.00 
  -1  -6 -12    2.90    2.00 
  -1  -6 -12    3.30    2.50 
  -1  -6 -12   -1.00    1.10 
  -1   6 -12   -1.20    1.10 
  -1   6 -12   -1.10    1.00 
   1   6  12    3.30    1.60 
  -2  -6 -12    3.50    3.30 
  -2  -6 -12    4.70    2.20 
  -2  -6 -12    5.90    2.80 
   2   6  12   10.00    3.70 
  -2   6 -12    6.40    1.70 
   2   6  12    5.80    2.60 
  -3  -6 -12   47.70    7.00 
  -3  -6 -12   61.79    7.60 
  -3  -6 -12   48.10    5.80 
   3   6  12   44.90    6.20 
   3   6  12   55.79    7.40 
  -3   6 -12   45.00    4.30 
  -4  -6 -12   -3.70    2.20 
   4   6  12   -0.10    3.40 
  -4   6 -12   -2.80    1.30 
  -5  -6 -12   28.20    6.60 
  -5   6 -12   21.90    4.30 
  -6  -6 -12   14.80    4.70 
  -6   6 -12    6.50    2.70 
   6  -7 -12   40.70    5.50 
  -6   7  12   52.89    5.70 
  -5  -7  12   59.89    6.10 
   5   7 -12   59.99    7.10 
  -5   7  12   68.39    6.60 
  -4  -7  12    4.30    2.20 
   4  -7 -12    9.70    2.50 
  -4   7  12    5.90    2.30 
   4   7 -12    4.60    2.10 
  -3  -7  12  176.68    9.00 
   3  -7 -12  168.48   10.50 
   3   7 -12  163.38    8.30 
  -3   7  12  183.28   11.00 
   2  -7 -12   91.09    7.60 
  -2  -7  12   92.99    5.40 
   2  -7 -12   87.39    8.90 
   2   7 -12   95.89    5.90 
  -2   7  12   95.39    8.00 
   1  -7 -12    4.80    3.00 
   1  -7 -12    7.50    2.60 
   1   7 -12    9.10    2.00 
  -1   7  12    3.90    2.40 
  -1   7  12    6.70    2.50 
   0  -7 -12  105.09    9.00 
   0  -7 -12   73.99   11.30 
   0  -7 -12  100.59    6.70 
   0   7 -12  110.89    6.00 
   0   7  12  106.29    9.10 
   0   7  12  113.99    9.10 
   0   7 -12  106.39    5.40 
  -1  -7 -12   15.50    4.10 
   1   7  12   16.30    4.00 
  -1   7 -12   14.30    2.30 
   1   7  12   11.80    3.90 
  -2  -7 -12    4.10    2.20 
   2   7  12   11.80    6.20 
   2   7  12    0.30    1.90 
  -2   7 -12    4.50    1.60 
  -3  -7 -12  105.89   10.30 
   3   7  12   97.39    9.30 
  -3   7 -12  106.59    6.40 
  -4  -7 -12    0.00    2.70 
   4   7  12    2.50    2.40 
  -5  -7 -12   21.20    6.40 
  -5   7 -12   29.00    4.00 
   4  -8 -12    5.30    2.10 
  -4   8  12   -1.20    1.80 
   3  -8 -12  169.38   10.40 
  -3  -8  12  173.78    7.80 
   3   8 -12  160.68    8.30 
  -3   8  12  159.88   10.50 
   2  -8 -12  556.34   22.00 
  -2   8  12  583.24   23.00 
   2   8 -12  551.24   17.60 
   1  -8 -12  157.28   11.00 
   1   8 -12  149.88    7.20 
   0  -8 -12   45.30    6.20 
   0   8 -12   44.90    3.70 
  -1  -8 -12  179.68   12.70 
   1   8  12  156.08   13.30 
  -1   8 -12  173.18    6.60 
  -2  -8 -12   15.20    4.10 
  -2   8 -12   28.90    3.20 
   2   8  12   24.30    4.90 
 -10   0  13   -0.40    3.40 
  10   0 -13    1.60    2.40 
   9   0 -13    1.80    2.20 
  -9   0  13   -1.00    2.20 
   8   0 -13    3.30    3.30 
  -8   0  13    2.40    2.30 
  -7   0  13   -0.70    1.50 
   7   0 -13   -1.20    1.50 
   6   0 -13   -1.30    1.30 
  -6   0  13    0.10    1.50 
   6   0 -13   -0.70    0.90 
  -6   0  13    0.90    1.40 
  -5   0  13    1.50    1.80 
   5   0 -13    2.00    1.60 
  -5   0  13   -1.50    1.10 
   5   0 -13    1.30    1.60 
  -4   0  13   10.10    2.90 
   4   0 -13   -0.60    1.10 
   4   0 -13   -1.50    1.20 
  -4   0  13    0.60    1.00 
  -4   0  13   -1.10    0.90 
  -3   0  13    0.40    0.80 
   3   0 -13    0.40    0.90 
  -3   0  13   -0.30    1.00 
  -3   0  13    0.80    1.30 
   3   0 -13   -1.00    0.90 
   3   0 -13   -1.30    1.10 
  -2   0  13    0.90    1.30 
  -2   0  13    3.40    1.50 
  -2   0  13   -0.30    1.30 
   2   0 -13   -1.50    0.80 
   2   0 -13   -1.10    0.70 
   2   0 -13    1.20    1.10 
   1   0 -13    2.30    1.40 
  -1   0  13   -1.20    1.80 
  -1   0  13   -1.60    1.10 
   1   0 -13    0.50    1.10 
  -1   0  13    0.40    0.90 
   0   0 -13   -0.50    1.00 
   0   0 -13   -1.40    1.00 
   0   0  13   -2.10    1.00 
   0   0  13    0.40    0.90 
   0   0  13    2.50    1.30 
   0   0 -13    0.10    1.20 
   1   0  13   -0.60    1.40 
  -1   0 -13    0.20    1.10 
   1   0  13   -1.30    0.80 
  -1   0 -13    2.20    1.50 
  -2   0 -13    2.70    1.80 
  -2   0 -13    0.10    1.20 
   2   0  13    2.90    1.80 
   2   0  13    3.50    1.50 
   3   0  13    1.30    1.20 
  -3   0 -13    0.50    1.70 
  -3   0 -13    0.90    1.30 
  -4   0 -13    0.40    1.40 
   4   0  13   -2.40    1.20 
  -4   0 -13   -0.90    1.30 
  -5   0 -13   -0.60    1.60 
  -5   0 -13    1.70    1.70 
   5   0  13    1.20    1.60 
   6   0  13   -1.40    2.40 
   6   0  13   -1.10    1.90 
  -6   0 -13   -0.80    2.10 
  -6   0 -13    4.20    2.80 
   7   0  13    0.80    1.90 
  -7   0 -13    0.80    2.60 
  -7   0 -13   -1.10    2.40 
  -8   0 -13   -5.10    2.50 
   8   0  13    0.70    2.80 
  -8   0 -13   -6.80    3.80 
   9   0  13    0.30    3.80 
  -9   0 -13    1.40    2.80 
  10  -1 -13   11.00    3.70 
  10   1 -13    2.80    3.70 
 -10   1  13   -1.70    2.90 
   9  -1 -13   41.50    6.20 
  -9  -1  13   36.80    7.00 
   9   1 -13   46.70    6.70 
  -9   1  13   33.50    5.80 
  -8  -1  13   15.70    4.20 
  -8  -1  13   12.20    3.50 
   8  -1 -13   14.30    4.00 
  -8   1  13   16.30    3.80 
   8   1 -13   18.60    4.50 
  -7  -1  13    1.80    2.00 
  -7  -1  13    0.80    1.90 
   7  -1 -13    0.50    1.60 
  -7   1  13   -0.80    1.90 
   7   1 -13    3.80    2.20 
   7   1 -13    1.30    1.70 
  -6  -1  13   70.59    6.20 
  -6  -1  13   89.59    7.60 
   6   1 -13   78.79    6.90 
  -6   1  13   78.79    6.30 
  -6   1  13   74.69    7.60 
   6   1 -13   86.59    7.10 
   5  -1 -13   10.00    2.50 
  -5  -1  13   10.90    2.50 
  -5  -1  13   12.70    2.70 
   5  -1 -13   13.70    3.20 
   5   1 -13   13.50    3.20 
  -5   1  13   12.00    3.10 
  -5   1  13   12.80    2.90 
   5   1 -13   10.60    2.80 
  -5   1  13    9.00    2.70 
   4  -1 -13    6.30    2.20 
  -4  -1  13    8.00    2.60 
   4  -1 -13   13.20    2.90 
  -4  -1  13    9.80    2.20 
   4   1 -13    5.80    2.10 
  -4   1  13    3.70    2.00 
   4   1 -13    6.60    2.00 
  -4   1  13   11.70    2.60 
  -4   1  13   11.80    4.20 
  -3  -1  13  122.59    8.40 
   3  -1 -13  123.19    7.50 
   3  -1 -13  126.89    8.00 
  -3  -1  13  128.69    6.70 
   3  -1 -13  128.99    8.20 
  -3   1  13  111.29    8.30 
   3   1 -13  110.49    7.20 
  -3   1  13  128.49    7.30 
   3   1 -13  122.69    7.60 
   3   1 -13  123.49    7.30 
  -2  -1  13   21.80    2.60 
   2  -1 -13   17.60    3.40 
  -2  -1  13   16.40    3.10 
   2  -1 -13   18.90    3.60 
   2  -1 -13   18.60    3.30 
  -2   1  13   19.90    3.60 
   2   1 -13   16.20    3.00 
   2   1 -13   20.10    3.00 
   2   1 -13   18.40    3.50 
  -2   1  13   28.60    5.50 
  -2   1  13   20.90    3.10 
   1  -1 -13  400.76   16.20 
  -1  -1  13  375.86   18.30 
   1  -1 -13  368.16   14.90 
   1  -1 -13  375.06   15.40 
  -1  -1  13  384.56   16.00 
  -1  -1  13  380.26   13.10 
  -1   1  13  378.36   16.60 
   1   1 -13  395.46   15.00 
   1   1 -13  400.26   15.10 
  -1   1  13  382.86   14.70 
  -1   1  13  376.26   15.60 
   1   1 -13  370.76   14.60 
   0  -1 -13  250.47   12.80 
   0  -1 -13  248.58   12.00 
   0  -1  13  264.97   10.50 
   0  -1  13  264.67   12.70 
   0  -1 -13  258.67   12.20 
   0   1 -13  265.17   11.80 
   0   1  13  256.47   17.70 
   0   1 -13  261.37   12.00 
   0   1  13  272.57   13.50 
   0   1 -13  247.98   11.70 
   0   1  13  257.57   11.90 
  -1  -1 -13    4.10    1.70 
   1  -1  13    5.70    1.60 
   1  -1  13    5.20    2.40 
  -1  -1 -13    7.10    2.20 
  -1  -1 -13    3.80    2.10 
   1   1  13    5.90    2.60 
   1   1  13    7.40    2.40 
  -1   1 -13    4.90    1.80 
  -1   1 -13    5.90    2.00 
  -1   1 -13    5.70    2.70 
   1   1  13    6.30    2.10 
  -2  -1 -13    9.00    3.10 
  -2  -1 -13   12.50    3.40 
   2  -1  13    7.00    1.90 
   2  -1  13    6.00    2.30 
  -2  -1 -13   10.50    3.30 
   2   1  13    9.30    2.90 
   2   1  13   11.70    3.10 
  -2   1 -13    8.30    2.50 
   2   1  13   11.50    3.20 
  -2   1 -13   14.70    3.30 
  -3  -1 -13  164.88   11.30 
  -3  -1 -13  179.58   11.80 
  -3  -1 -13  175.08   11.00 
   3  -1  13  169.08    9.40 
  -3   1 -13  156.88   10.40 
   3   1  13  168.98   10.30 
  -3   1 -13  171.58   10.40 
  -4  -1 -13  314.57   16.90 
  -4  -1 -13  321.57   16.10 
   4  -1  13  319.67   14.20 
   4   1  13  317.87   15.50 
  -4   1 -13  314.47   15.90 
  -4   1 -13  326.17   15.60 
  -5  -1 -13   19.70    4.50 
   5  -1  13   11.90    3.20 
  -5  -1 -13    7.80    3.70 
  -5   1 -13   17.70    4.00 
  -5   1 -13   13.00    3.70 
   5   1  13   14.30    3.50 
  -6  -1 -13    1.50    2.60 
  -6  -1 -13    0.80    2.70 
   6  -1  13    0.00    1.60 
   6  -1  13    3.80    2.80 
  -6   1 -13   -0.80    2.10 
  -7  -1 -13   94.39   10.20 
   7  -1  13   85.19    8.00 
   7  -1  13   81.69   10.00 
  -7  -1 -13   92.79    9.50 
  -7   1 -13   96.49   11.40 
  -7   1 -13   93.19    9.20 
   7   1  13   77.09   10.30 
   8  -1  13   19.20    5.50 
  -8  -1 -13   20.40    7.00 
  -8  -1 -13   15.70    5.30 
  -8   1 -13   30.40    6.10 
   8   1  13   15.80    5.10 
  10  -2 -13    2.50    2.40 
 -10   2  13   -2.10    2.70 
  10   2 -13    2.00    3.50 
   9  -2 -13    3.50    2.90 
  -9  -2  13    6.80    3.90 
   9   2 -13    6.60    3.70 
  -8  -2  13   54.99    6.80 
  -8  -2  13   52.09    6.30 
   8  -2 -13   38.10    5.70 
  -8   2  13   34.20    5.10 
   8   2 -13   43.40    6.20 
   8   2 -13   47.30    6.20 
  -7  -2  13   23.50    4.70 
  -7  -2  13   13.90    3.30 
   7  -2 -13   22.90    4.80 
   7   2 -13   26.50    5.40 
   7   2 -13   25.00    4.80 
  -7   2  13   21.40    5.00 
  -7   2  13   26.00    4.50 
  -6  -2  13   18.20    5.60 
   6  -2 -13   22.60    4.70 
  -6  -2  13   19.10    4.40 
  -6   2  13   15.00    3.40 
  -6   2  13   23.20    4.30 
   6   2 -13   16.90    3.60 
   6   2 -13   20.20    4.40 
  -5  -2  13  509.15   20.10 
   5  -2 -13  492.65   19.40 
  -5  -2  13  500.65   18.10 
   5   2 -13  500.95   18.40 
   5   2 -13  507.55   18.90 
  -5   2  13  512.05   20.30 
  -5   2  13  532.15   18.30 
  -4  -2  13  340.17   15.20 
  -4  -2  13  356.36   13.30 
   4  -2 -13  340.67   14.70 
  -4   2  13  334.37   15.30 
  -4   2  13  345.87   13.80 
   4   2 -13  326.87   15.30 
   4   2 -13  324.77   13.80 
  -4   2  13  352.86   16.70 
   3  -2 -13  266.57   11.70 
  -3  -2  13  276.77   10.40 
  -3  -2  13  259.27   12.70 
   3  -2 -13  257.17   12.50 
   3  -2 -13  271.67   13.90 
   3   2 -13  239.68   11.10 
  -3   2  13  268.87   11.80 
  -3   2  13  263.47   13.00 
   3   2 -13  281.27   11.60 
   3   2 -13  254.17   11.30 
  -3   2  13  253.27   13.70 
  -2  -2  13  155.18    9.20 
   2  -2 -13  148.79    9.10 
   2  -2 -13  151.88    9.30 
   2  -2 -13  164.48    8.90 
  -2  -2  13  158.88    7.10 
  -2   2  13  162.38    9.80 
   2   2 -13  157.28    8.50 
  -2   2  13  152.68    8.80 
  -2   2  13  165.68   10.50 
   2   2 -13  158.88    8.30 
   1  -2 -13   53.09    5.60 
   1  -2 -13   55.49    5.40 
  -1  -2  13   53.29    3.70 
  -1  -2  13   57.29    5.50 
   1  -2 -13   57.09    5.20 
  -1   2  13   56.79    5.80 
   1   2 -13   55.49    4.80 
  -1   2  13   55.59    5.80 
   1   2 -13   56.29    4.60 
   1   2 -13   59.99    4.90 
  -1   2  13   53.59    5.10 
   0  -2  13  402.06   16.20 
   0  -2  13  418.86   13.00 
   0  -2 -13  400.96   16.30 
   0   2  13  400.86   16.80 
   0   2  13  417.56   16.50 
   0   2  13  422.16   18.20 
   0   2 -13  409.76   15.20 
   0   2 -13  410.26   15.50 
   1  -2  13  223.48   11.40 
  -1  -2 -13  226.58   13.20 
   1  -2  13  228.68    9.00 
  -1  -2 -13  234.38   12.10 
  -1  -2 -13  235.98   13.10 
   1   2  13  240.48   12.10 
  -1   2 -13  225.88   11.00 
   1   2  13  208.28   11.60 
  -1   2 -13  234.38   11.10 
  -2  -2 -13   51.49    6.20 
  -2  -2 -13   45.10    5.40 
  -2  -2 -13   47.70    5.90 
   2  -2  13   44.00    5.10 
   2  -2  13   49.10    4.00 
   2   2  13   47.20    5.90 
  -2   2 -13   45.90    4.90 
   2   2  13   47.30    5.50 
   2   2  13   47.30    5.50 
  -2   2 -13   45.00    4.80 
   3  -2  13  346.77   16.50 
  -3  -2 -13  391.26   18.60 
  -3  -2 -13  352.86   16.80 
   3   2  13  347.07   16.50 
  -3   2 -13  371.46   16.20 
   3   2  13  354.56   16.70 
  -3   2 -13  376.26   15.90 
  -4  -2 -13    7.90    3.20 
  -4  -2 -13    6.10    3.00 
   4   2  13    9.10    3.30 
  -4   2 -13   10.30    3.10 
  -5  -2 -13  102.39    9.30 
  -5  -2 -13   78.99    9.50 
   5  -2  13   83.59    7.30 
  -5   2 -13   92.99    8.40 
   6  -2  13  128.79    8.70 
  -6  -2 -13  129.99   12.30 
  -6  -2 -13  136.39   11.10 
  -6   2 -13  123.19   10.10 
  -6   2 -13  132.59   10.40 
  -7  -2 -13   30.20    5.70 
  -7  -2 -13   37.50    7.10 
   7  -2  13   26.70    5.70 
   7   2  13   22.60    6.00 
  -7   2 -13   21.70    5.50 
  -7   2 -13   38.30    6.40 
  -8  -2 -13    2.30    4.10 
   8  -2  13    6.80    3.90 
  -8  -2 -13   -0.10    3.60 
  -8   2 -13    9.00    2.70 
   8   2  13    2.40    4.90 
   9  -3 -13   -0.40    1.70 
   9   3 -13    1.20    3.40 
  -9   3  13    2.10    1.80 
  -8  -3  13   47.00    7.20 
   8  -3 -13   39.40    5.60 
   8   3 -13   49.80    6.60 
  -8   3  13   46.70    5.40 
  -8   3  13   44.60    6.50 
   8   3 -13   55.29    7.40 
   7  -3 -13   67.29    6.90 
  -7  -3  13   60.09    6.40 
  -7  -3  13   42.10    9.70 
  -7   3  13   76.09    6.60 
  -7   3  13   72.29    7.20 
   7   3 -13   67.99    6.20 
   7   3 -13   69.09    7.00 
  -6  -3  13    4.30    1.90 
   6  -3 -13    2.60    1.50 
  -6  -3  13    6.60    2.50 
  -6   3  13    1.70    1.50 
   6   3 -13    3.10    1.90 
   6   3 -13    2.70    1.90 
  -5  -3  13  265.17   12.40 
   5  -3 -13  271.37   13.40 
  -5  -3  13  263.67   13.40 
  -5   3  13  285.97   12.60 
   5   3 -13  271.37   12.20 
  -5   3  13  265.87   14.00 
   4  -3 -13  874.61   27.70 
  -4  -3  13  856.11   27.80 
  -4  -3  13  883.01   25.60 
  -4   3  13  833.62   28.50 
  -4   3  13  866.41   26.60 
   4   3 -13  847.42   25.90 
   4   3 -13  904.61   26.30 
  -3  -3  13    3.30    1.50 
   3  -3 -13    3.20    1.50 
   3  -3 -13    3.10    1.90 
   3   3 -13    2.70    1.50 
  -3   3  13    0.90    1.70 
   3   3 -13    1.00    1.30 
   3   3 -13    0.80    1.00 
  -3   3  13    5.90    2.40 
   2  -3 -13   56.49    5.10 
  -2  -3  13   57.29    4.00 
   2  -3 -13   55.39    5.70 
  -2  -3  13   53.29    5.20 
   2   3 -13   56.79    4.60 
  -2   3  13   55.89    5.50 
  -2   3  13   62.89    5.70 
   2   3 -13   54.29    4.60 
   2   3 -13   54.39    4.50 
  -2   3  13   56.69    6.90 
   1  -3 -13   44.80    5.40 
   1  -3 -13   43.00    4.40 
  -1  -3  13   35.70    4.30 
  -1  -3  13   48.10    3.20 
   1   3 -13   47.50    4.00 
  -1   3  13   53.29    6.20 
  -1   3  13   42.20    4.90 
   1   3 -13   46.10    4.20 
  -1   3  13   49.00    5.10 
   1   3 -13   44.20    4.20 
   0  -3  13  281.67    8.90 
   0  -3 -13  308.97   15.10 
   0  -3 -13  280.47   13.10 
   0  -3  13  280.77   12.70 
   0   3  13  290.67   14.10 
   0   3  13  288.27   15.00 
   0   3  13  291.17   13.80 
   0   3 -13  279.37   11.60 
   0   3 -13  275.17   11.80 
   0   3 -13  292.27   12.20 
   1  -3  13  884.11   27.20 
  -1  -3 -13  871.21   31.00 
  -1  -3 -13  891.51   30.70 
   1  -3  13  912.61   21.90 
  -1  -3 -13  860.51   28.40 
   1   3  13  878.51   30.60 
   1   3  13  905.31   29.20 
  -1   3 -13  858.81   25.50 
   1   3  13  881.71   29.10 
  -1   3 -13  896.21   26.70 
  -1   3 -13  860.61   26.00 
  -2  -3 -13   49.60    6.30 
   2  -3  13   61.09    3.50 
  -2  -3 -13   52.89    6.50 
  -2  -3 -13   58.99    6.10 
   2   3  13   64.09    6.50 
   2   3  13   66.09    7.20 
   2   3  13   59.79    6.40 
  -2   3 -13   60.69    5.20 
  -2   3 -13   67.19    5.60 
  -3  -3 -13   15.30    4.00 
  -3  -3 -13    7.50    3.30 
  -3  -3 -13   13.00    3.60 
   3  -3  13    7.20    1.40 
   3   3  13    6.90    2.90 
   3   3  13    8.10    3.00 
  -3   3 -13    9.10    2.40 
  -3   3 -13   11.90    3.00 
   4  -3  13   24.30    2.80 
  -4  -3 -13   27.30    8.20 
  -4  -3 -13   18.80    4.50 
  -4  -3 -13   14.30    3.90 
  -4   3 -13   13.90    3.20 
   4   3  13   24.10    5.30 
   4   3  13   21.20    8.20 
  -4   3 -13   21.50    4.30 
  -5  -3 -13  375.56   20.10 
  -5  -3 -13  450.75   20.80 
   5  -3  13  399.86   14.30 
  -5   3 -13  425.96   18.50 
  -5   3 -13  411.36   18.40 
  -6  -3 -13   30.90    6.90 
  -6  -3 -13   35.50    6.90 
  -6   3 -13   36.40    5.80 
  -6   3 -13   39.90    5.50 
  -7  -3 -13   17.50    4.80 
  -7   3 -13   16.30    3.80 
  -8  -3 -13   21.60    5.30 
   8  -3  13   16.70    4.80 
  -8  -3 -13   13.10    4.90 
   8   3  13   24.20    7.50 
  -8   3 -13   15.00    4.20 
   9  -4 -13   -0.10    1.80 
  -9   4  13    2.10    2.40 
   8  -4 -13  101.49    8.90 
  -8   4  13  102.39    8.40 
  -7  -4  13    2.20    1.80 
  -7  -4  13    2.10    2.60 
   7  -4 -13    0.70    1.30 
  -7   4  13    3.80    2.10 
   6  -4 -13   -0.30    1.20 
  -6  -4  13    3.70    1.70 
  -6  -4  13   -2.30    1.70 
  -6   4  13    0.20    2.20 
   6   4 -13   -1.30    1.30 
   6   4 -13    0.70    1.60 
  -6   4  13    0.00    2.40 
  -5  -4  13   70.59    6.70 
  -5  -4  13   77.89    6.10 
   5  -4 -13   78.69    6.90 
   5   4 -13   72.19    5.90 
  -5   4  13   73.59    6.10 
   5   4 -13   79.09    6.40 
  -5   4  13   73.59    7.10 
  -4  -4  13  177.58   10.40 
   4  -4 -13  187.88   10.80 
  -4  -4  13  187.78    9.00 
  -4   4  13  193.58   11.60 
  -4   4  13  195.08   10.30 
   4   4 -13  185.18    9.50 
   3  -4 -13  141.19    9.10 
  -3  -4  13  136.39    6.70 
  -3  -4  13  133.69    8.50 
  -3   4  13  138.99    9.60 
   3   4 -13  132.09    7.50 
   3   4 -13  135.49    7.60 
  -3   4  13  136.99    8.60 
   2  -4 -13  114.79    7.40 
  -2  -4  13  121.09    7.80 
   2  -4 -13  121.79    8.60 
   2   4 -13  120.09    7.00 
   2   4 -13  112.09    6.40 
  -2   4  13  120.59    8.80 
  -2   4  13  125.69    8.40 
   2   4 -13  115.59    6.80 
  -1  -4  13   31.60    3.90 
   1  -4 -13   40.70    4.30 
   1  -4 -13   32.70    5.00 
  -1   4  13   31.70    4.70 
  -1   4  13   33.10    4.40 
   1   4 -13   38.30    3.60 
   1   4 -13   43.10    4.00 
   1   4 -13   32.50    3.60 
   0  -4 -13  450.15   19.60 
   0  -4 -13  450.75   21.10 
   0  -4  13  430.16   16.30 
   0   4 -13  436.06   14.10 
   0   4  13  467.85   18.90 
   0   4  13  433.46   18.70 
   0   4 -13  449.16   15.80 
   0   4 -13  440.86   15.70 
  -1  -4 -13  145.99    9.40 
   1  -4  13  146.59    8.50 
  -1  -4 -13  145.29   11.10 
  -1  -4 -13  161.38   11.20 
   1   4  13  143.79    9.90 
   1   4  13  151.38   10.20 
  -1   4 -13  158.08    8.40 
  -1   4 -13  138.39    7.80 
  -1   4 -13  143.49    7.00 
  -2  -4 -13   -1.70    1.70 
  -2  -4 -13    2.80    1.70 
  -2   4 -13   -0.20    1.00 
   2   4  13   -0.90    2.10 
  -2   4 -13    0.30    1.00 
   2   4  13   -0.40    1.60 
  -3  -4 -13  110.09    8.70 
  -3  -4 -13  121.09   10.40 
  -3  -4 -13  113.89   10.10 
  -3   4 -13  118.59    7.90 
  -3   4 -13  115.19    7.10 
   3   4  13  111.99    9.20 
   3   4  13  100.99    8.70 
  -4  -4 -13   99.29    9.00 
  -4  -4 -13  109.19   10.20 
  -4  -4 -13  113.89   10.20 
  -4   4 -13  130.89    8.80 
   4   4  13  123.89   10.40 
  -4   4 -13  113.49    7.70 
   4   4  13  121.49    9.90 
  -5  -4 -13   51.99    7.40 
  -5  -4 -13   54.59    7.80 
  -5  -4 -13   56.09   10.40 
  -5   4 -13   68.89    6.50 
  -5   4 -13   70.09    6.60 
  -6  -4 -13  109.39    9.80 
  -6  -4 -13   98.39   10.40 
  -6   4 -13   89.09    8.30 
  -6   4 -13   90.69    9.60 
  -7  -4 -13   29.30    7.00 
   8  -5 -13    5.40    2.40 
  -8   5  13    3.90    2.70 
   7  -5 -13   38.80    5.50 
  -7   5  13   50.19    5.60 
   6  -5 -13  102.89    8.40 
  -6  -5  13  114.69    8.50 
  -6   5  13  116.49    8.20 
  -6   5  13  132.49   10.10 
   6   5 -13  126.49    9.20 
   6   5 -13  114.59    7.80 
  -5  -5  13   24.90    3.50 
  -5  -5  13   37.80    4.60 
   5  -5 -13   38.00    4.80 
  -5   5  13   26.00    5.00 
  -5   5  13   23.90    4.40 
   5   5 -13   29.50    3.70 
   5   5 -13   28.50    4.50 
  -4  -5  13   -0.80    1.20 
   4  -5 -13   -0.20    1.40 
   4   5 -13   -1.80    1.50 
   4   5 -13    0.50    1.50 
  -4   5  13    1.50    2.40 
  -3  -5  13    7.80    2.40 
   3  -5 -13   12.70    3.60 
   3   5 -13   10.80    2.40 
   3   5 -13   14.40    2.90 
  -3   5  13   11.40    3.00 
  -3   5  13    7.30    2.90 
   2  -5 -13    9.30    2.40 
   2  -5 -13    4.40    2.10 
  -2  -5  13    4.30    2.00 
  -2   5  13    6.40    2.40 
   2   5 -13    6.00    1.80 
  -2   5  13   10.10    2.80 
   2   5 -13    7.40    1.80 
   2   5 -13    5.60    1.70 
   1  -5 -13  750.42   27.30 
  -1  -5  13  771.82   23.60 
   1  -5 -13  764.42   24.10 
   1   5 -13  761.82   20.50 
   1   5 -13  752.42   22.60 
  -1   5  13  777.72   26.70 
   1   5 -13  743.73   22.10 
  -1   5  13  758.32   27.20 
   0  -5  13   23.90    3.70 
   0  -5 -13   25.00    3.60 
   0  -5 -13   23.60    5.00 
   0   5 -13   18.80    2.60 
   0   5 -13   21.10    2.30 
   0   5  13   23.50    4.40 
   0   5  13   22.70    4.40 
   0   5 -13   22.20    2.90 
  -1  -5 -13  195.18   13.00 
  -1  -5 -13  198.18   13.00 
  -1  -5 -13  166.28   10.20 
  -1   5 -13  177.68    9.00 
  -1   5 -13  183.88    9.00 
   1   5  13  190.28   11.90 
   1   5  13  175.58   11.40 
  -2  -5 -13  101.49    9.70 
  -2  -5 -13  112.39   10.50 
  -2  -5 -13  112.79    8.70 
  -2   5 -13  125.19    7.50 
   2   5  13  117.19    9.50 
   2   5  13  124.19   10.00 
  -3  -5 -13  104.49   10.00 
  -3  -5 -13  101.39    8.80 
  -3  -5 -13  111.89   10.10 
   3   5  13  106.49    9.00 
   3   5  13   93.59    9.30 
  -3   5 -13  106.79    7.30 
  -4  -5 -13   54.89    6.60 
  -4  -5 -13   58.19    7.70 
  -4  -5 -13   37.60    7.30 
   4   5  13   50.49    7.50 
  -4   5 -13   47.90    5.30 
   4   5  13   45.80    6.70 
  -5  -5 -13   18.70    5.30 
  -5  -5 -13   26.10    5.00 
  -5   5 -13   14.70    3.50 
  -6  -5 -13   46.80    8.10 
  -7  -5 -13   51.69    9.70 
  -7   5 -13   35.60    6.20 
   7  -6 -13   36.80    5.40 
   6  -6 -13    1.00    1.80 
  -6   6  13    1.20    2.00 
  -5  -6  13    9.20    2.90 
   5  -6 -13    8.00    2.40 
  -5   6  13    7.40    2.60 
   5   6 -13   17.80    3.30 
  -5   6  13   12.00    4.40 
  -4  -6  13    1.40    1.70 
  -4   6  13    9.10    3.00 
   4   6 -13   -1.10    2.10 
   4   6 -13   -0.60    1.20 
  -4   6  13    0.20    1.60 
   3  -6 -13   17.70    3.70 
  -3  -6  13   19.80    3.70 
  -3   6  13   17.90    3.70 
  -3   6  13   22.40    4.30 
   3   6 -13   19.00    3.10 
  -2  -6  13  215.18   10.30 
   2  -6 -13  216.38   12.40 
  -2   6  13  193.68   12.60 
   2   6 -13  204.08    9.40 
  -2   6  13  212.98   12.00 
   1  -6 -13   80.49    6.20 
   1  -6 -13   83.39    8.80 
   1  -6 -13   89.09    8.00 
  -1  -6  13   79.19    5.60 
   1   6 -13   92.09    6.00 
   1   6 -13   89.29    5.50 
  -1   6  13   84.39    8.00 
  -1   6  13   82.19    7.50 
   0  -6 -13  182.78   13.00 
   0  -6 -13  210.08   10.70 
   0  -6  13  205.88    8.80 
   0  -6 -13  221.58   13.70 
   0   6  13  212.38   12.70 
   0   6 -13  212.18    9.10 
  -1  -6 -13    0.80    2.00 
  -1  -6 -13    4.60    1.70 
  -1  -6 -13   -2.10    1.90 
  -1   6 -13    2.50    1.30 
   1   6  13   -0.80    1.70 
   1   6  13   -1.00    2.50 
  -1   6 -13    0.60    1.00 
  -2  -6 -13    2.60    2.00 
  -2  -6 -13    5.70    2.80 
  -2  -6 -13    6.80    3.60 
   2   6  13    4.80    2.90 
  -2   6 -13    4.80    1.80 
   2   6  13   -0.90    3.50 
  -3  -6 -13   42.60    5.60 
  -3  -6 -13   35.60    8.50 
  -3  -6 -13   49.70    7.20 
   3   6  13   43.00    6.10 
  -3   6 -13   52.79    4.90 
   3   6  13   37.60    6.50 
  -4  -6 -13  125.59   11.60 
  -4   6 -13  102.99    7.60 
   4   6  13  115.59   10.40 
  -5  -6 -13    0.50    2.90 
  -5   6 -13    1.10    1.80 
  -6  -6 -13   18.50    5.60 
  -6   6 -13   14.00    3.50 
   6  -7 -13  271.07   14.50 
  -6   7  13  265.47   13.80 
   5  -7 -13   12.20    3.30 
  -5  -7  13   10.20    3.20 
  -5   7  13   11.20    3.50 
   4  -7 -13    3.60    2.00 
  -4  -7  13    5.50    2.30 
   4   7 -13    5.90    2.20 
  -4   7  13    8.50    2.70 
   3  -7 -13  115.09    8.70 
  -3  -7  13  111.49    7.30 
   3   7 -13   96.69    6.60 
  -3   7  13  108.19    8.60 
  -2  -7  13    0.10    1.40 
   2  -7 -13    1.00    1.10 
   2  -7 -13    0.00    1.70 
  -2   7  13   -1.10    2.90 
   2   7 -13    2.10    1.40 
  -2   7  13    0.30    1.90 
   1  -7 -13   10.40    3.40 
  -1   7  13    3.40    2.50 
   1   7 -13    5.40    1.90 
  -1   7  13   -1.70    2.70 
   0  -7 -13   29.20    5.60 
   0  -7 -13   46.90    7.50 
   0   7 -13   38.30    3.80 
   0   7  13   22.10    5.50 
   0   7 -13   32.50    3.10 
   0   7  13   31.90    5.60 
  -1  -7 -13  100.59    9.50 
   1   7  13   95.69    8.90 
  -1   7 -13   90.59    5.30 
  -2  -7 -13   98.89    9.90 
   2   7  13  100.69    9.70 
  -2   7 -13   93.19    5.80 
  -3  -7 -13   40.90    7.70 
  -3   7 -13   38.10    4.00 
   3   7  13   40.30    6.90 
  -4  -7 -13  370.96   26.40 
   4   7  13  333.67   19.60 
  -4   7 -13  386.86   15.20 
   3  -8 -13    0.50    1.50 
  -3  -8  13    5.40    1.80 
   3   8 -13    3.60    2.20 
  -3   8  13    1.90    2.30 
   2  -8 -13   10.70    3.10 
  -2   8  13    4.20    2.90 
   2   8 -13   15.10    2.90 
  -1   8  13    3.20    2.30 
   0  -8 -13   72.29    7.90 
   0   8 -13   73.79    5.20 
   0   8  13   85.89    8.20 
  -1  -8 -13   38.60    7.10 
  -1   8 -13   48.00    3.90 
   1   8  13   44.50    6.40 
  -2  -8 -13   48.30    6.70 
  -2   8 -13   47.40    3.70 
   2   8  13   47.40    6.50 
 -10   0  14  172.48   13.50 
  10   0 -14  131.09   11.80 
   9   0 -14   45.30    7.70 
  -9   0  14   39.30    6.90 
   8   0 -14   44.20    6.10 
  -8   0  14   41.30    5.70 
  -7   0  14    5.40    2.70 
   7   0 -14    3.70    1.90 
  -7   0  14    5.60    2.60 
   6   0 -14  270.37   13.60 
   6   0 -14  268.57   13.80 
  -6   0  14  247.18   14.40 
  -6   0  14  275.07   12.80 
  -5   0  14 1230.98   34.90 
   5   0 -14 1340.97   37.70 
   5   0 -14 1261.27   37.60 
  -5   0  14 1299.57   39.70 
   4   0 -14  117.29    7.90 
   4   0 -14  111.19    8.00 
  -4   0  14  117.89    9.00 
  -4   0  14  114.29    6.90 
  -3   0  14   25.40    3.10 
   3   0 -14   27.20    3.80 
   3   0 -14   24.30    3.60 
   3   0 -14   26.10    3.40 
  -3   0  14   28.50    5.50 
   2   0 -14 1435.56   40.00 
  -2   0  14 1472.85   42.10 
   2   0 -14 1410.46   39.40 
   2   0 -14 1426.46   39.00 
  -2   0  14 1463.55   37.70 
  -2   0  14 1419.26   40.00 
  -1   0  14   91.29    6.10 
   1   0 -14   81.89    6.60 
   1   0 -14   87.79    6.60 
   1   0 -14   79.49    6.50 
  -1   0  14   85.99    6.70 
  -1   0  14   84.99    7.20 
   0   0  14   44.80    8.70 
   0   0  14   42.40    6.40 
   0   0 -14   43.50    4.90 
   0   0  14   37.50    3.90 
   0   0 -14   38.20    4.30 
   0   0 -14   43.80    4.80 
  -1   0 -14  421.36   17.70 
   1   0  14  423.86   16.10 
  -1   0 -14  412.66   18.30 
  -1   0 -14  368.46   16.30 
   2   0  14  616.04   21.60 
   2   0  14  560.14   31.40 
  -2   0 -14  672.43   23.40 
  -2   0 -14  625.44   23.80 
   3   0  14 1084.79   32.80 
  -3   0 -14 1053.09   33.80 
  -3   0 -14 1053.89   35.00 
   4   0  14   52.49    5.70 
  -4   0 -14   40.60    5.90 
  -4   0 -14   36.60    5.50 
  -5   0 -14  129.29   10.30 
   5   0  14  140.79    9.90 
  -5   0 -14  127.79   10.80 
  -6   0 -14   25.90    5.80 
   6   0  14   22.70    4.80 
  -6   0 -14   13.20    4.60 
  -7   0 -14    6.30    3.70 
  -7   0 -14   12.90    4.10 
   7   0  14   20.40    4.70 
  -8   0 -14    3.90    3.70 
  -8   0 -14   -9.70    4.60 
   8   0  14   -4.00    3.50 
  10  -1 -14   22.00    4.70 
  10   1 -14   18.80    5.20 
 -10   1  14   16.80    4.30 
   9  -1 -14   47.10    7.80 
  -9  -1  14   42.50    7.20 
   9   1 -14   27.50    5.60 
  -9   1  14   45.60    6.30 
  -8  -1  14   62.09    7.70 
   8  -1 -14   64.09    7.10 
   8   1 -14   62.19    7.60 
  -7  -1  14   77.49    7.90 
   7  -1 -14   94.79    8.20 
  -7  -1  14   87.99    7.60 
   7   1 -14   85.89    7.60 
  -7   1  14   86.59    7.40 
   7   1 -14   84.49    7.80 
   6  -1 -14   84.89    7.60 
  -6  -1  14   90.49    8.20 
  -6  -1  14   85.59    7.00 
   6   1 -14   87.69   10.70 
  -6   1  14   84.39    6.70 
   6   1 -14   94.39    7.60 
  -5  -1  14   95.49    6.50 
   5  -1 -14   77.49    8.60 
  -5  -1  14   90.09    7.90 
   5   1 -14   91.29    7.30 
  -5   1  14  100.79    9.40 
  -5   1  14   90.39    6.60 
   5   1 -14   89.09    7.20 
   4  -1 -14  242.58   12.40 
   4  -1 -14  241.78   12.10 
  -4  -1  14  226.28   12.60 
  -4  -1  14  248.68   10.60 
  -4   1  14  225.48   12.30 
  -4   1  14  211.48   12.80 
   4   1 -14  235.78   11.70 
  -4   1  14  229.98   10.70 
   4   1 -14  223.28   11.40 
   3  -1 -14   60.69    5.30 
  -3  -1  14   64.39    4.80 
   3  -1 -14   68.39    9.30 
   3  -1 -14   59.19    5.60 
  -3  -1  14   57.39    6.00 
  -3   1  14   57.09    5.50 
  -3   1  14   63.39    5.20 
   3   1 -14   60.89    5.40 
  -3   1  14   62.99    6.70 
   3   1 -14   68.19    5.60 
   3   1 -14   68.29    5.60 
   2  -1 -14  500.35   17.90 
  -2  -1  14  466.35   19.10 
   2  -1 -14  499.15   18.80 
   2  -1 -14  485.75   18.70 
  -2  -1  14  485.65   15.80 
   2   1 -14  506.85   17.70 
   2   1 -14  495.05   18.10 
  -2   1  14  475.05   18.80 
  -2   1  14  476.15   20.00 
   2   1 -14  487.15   17.60 
  -2   1  14  489.65   17.30 
   1  -1 -14   18.90    3.70 
  -1  -1  14   15.90    3.40 
  -1  -1  14   20.10    2.60 
   1  -1 -14   16.60    3.50 
   1  -1 -14   15.90    3.70 
   1   1 -14   20.20    3.60 
  -1   1  14   19.30    3.90 
  -1   1  14   15.90    3.50 
  -1   1  14   21.50    3.80 
   1   1 -14   16.00    3.30 
   1   1 -14   12.80    2.90 
   0  -1  14   37.30    3.70 
   0  -1 -14   36.20    4.70 
   0  -1 -14   34.60    4.40 
   0  -1  14   31.10    4.30 
   0   1  14   40.20    4.30 
   0   1 -14   36.30    4.20 
   0   1  14   32.90    5.00 
   0   1 -14   39.20    4.40 
   0   1  14   30.50    4.30 
   0   1 -14   37.00    4.10 
  -1  -1 -14    2.70    2.00 
  -1  -1 -14   -0.10    1.20 
  -1  -1 -14    1.50    2.10 
   1  -1  14    0.00    0.90 
   1  -1  14    3.00    2.00 
   1   1  14    1.90    1.50 
   1   1  14    1.00    1.20 
   1   1  14    5.70    3.00 
  -1   1 -14    2.70    1.50 
  -1   1 -14   -0.20    1.10 
  -2  -1 -14  822.42   29.20 
   2  -1  14  816.52   28.20 
  -2  -1 -14  805.22   29.00 
   2  -1  14  845.42   25.40 
  -2  -1 -14  815.72   27.80 
   2   1  14  802.32   29.10 
   2   1  14  835.52   27.40 
  -2   1 -14  781.02   27.40 
  -2   1 -14  849.41   27.40 
   3  -1  14 1177.98   33.70 
  -3  -1 -14 1210.28   37.00 
  -3  -1 -14 1120.69   37.60 
  -3   1 -14 1153.28   35.60
[truncated: 2,631,189 more chars]
